# Supplementary material for: Carriage of Shiga toxin phage profoundly affects Escherichia coli gene expression and carbon source utilization
Source: BMC Genomics. 2019 Jun 17;20:504. doi: 10.1186/s12864-019-5892-x (PMC6580645; doi:10.1186/s12864-019-5892-x)
Supplement: Supplementary file 1 — DESeq2 results using MG1655 as the reference librabry (divisor) and MG1655::φO104 as the comparison library (numerator). (XLSX 633 kb) [file 12864_2019_5892_MOESM1_ESM.xlsx]

## Sheet: Additional file 1
Additional file 1. DESeq2 results using MG1655 as the reference librabry (divisor) and MG1655::fO104 as the comparison library (numerator). Genes with an adjusted p value (padj) < 0.1, which were found at least 1.5 fold up- (log2fold change > 0.5849) or downregulated (-0.5849 > log2fold change) in MG1655::fO104 in comparison to MG1655 are marked in bold.
CDS name	Start	End	Strand	Raw countings									log2FoldChange	pvalue	padj
				MG1655			MG1655::fO104			MG1655::fPA8
				1	2	3	1	2	3	1	2	3
thrL	190	255	+	902	726	942.5	1151.5	943	1026.5	788	536.5	443	-0.361384	0.147323	0.817579
thrA	337	2799	+	1444.5	1202	1142.5	2307.5	1800.5	2026.5	1627	1265	962	0.0583847	0.804272	0.992051
thrB	2801	3733	+	591	484.5	669	740	782	1529.5	567	730.5	800.5	0.111699	0.713838	0.983399
thrC	3734	5020	+	861.5	704.5	644	1058	971.5	1693.5	836	726	1047.5	0.0811633	0.659558	0.983399
yaaX	5234	5530	+	106	91	85	162	114	223	121	93	100	0.147631	0.455725	0.983399
yaaA	5683	6459	-	982.5	793.5	718	1321	1250	1475.5	924	624.5	793.5	0.0589157	0.639461	0.983399
yaaJ	6529	7959	-	143.5	109.5	384	146	276	1523.5	93	499.5	1074.5	0.78704	0.401968	0.983399
talB	8238	9191	+	25662	18483.5	17515.5	28962	28529.5	34047.5	21477	15860.5	21958.5	-0.063882	0.641394	0.983399
mog	9306	9893	+	1477	1277.5	1142.5	1841	1836.5	2367.5	1250	1140.5	1337.5	-0.0160661	0.902033	0.994924
satP	9928	10494	-	224	176	116	379.5	198	218.5	278	112	119	0.00208013	0.99597	0.999187
yaaW	10643	11356	-	24	41	31	59.5	51	62.5	37.5	32	42.5	0.185157	0.531234	0.983399
yaaI	11382	11786	-	10	10	10	16	5	15	15.5	3	8.5	-0.422284	0.447361	NA
dnaK	12163	14079	+	7067.5	4809.5	8699	12177.5	9544.5	10210.5	5829.5	6598.5	4209	-0.00788162	0.981257	0.997874
dnaJ	14168	15298	+	649.5	527	562.5	1421	990	1157	746.5	645.5	395.5	0.395642	0.175796	0.870567
insL	15445	16557	+	1053	956.833	830.667	1082.17	915.667	1042.67	732	622.167	512.167	-0.542634	0.00647489	0.129852
mokC	16751	16960	-	46.5	44.5	53.5	55	63.5	148.5	32	59	99	0.177741	0.710603	0.983399
hokC	16751	16903	-	35.5	35.5	39.5	44	52.5	117.5	29	52	76	0.224784	0.621214	0.983399
nhaA	17489	18655	+	585	551.5	439.5	998.5	782.5	871	705	393	411	0.110541	0.639485	0.983399
nhaR	18715	19620	+	449	367.5	379.5	615.5	518.5	718	433	353	415	-0.0257162	0.79905	0.992051
insB	19811	20314	-	35.0988	31.9917	26.0798	40.8429	30.4238	53.2952	32.2512	19.2274	28.581	-0.250067	0.360841	0.983399
insA	20233	20508	-	75.4917	64.1107	56.8774	112.605	67.0429	106.938	94.0512	42.5131	57.6571	-0.109703	0.684581	0.983399
rpsT	20815	21078	-	68404	65936	33487	110426	55191	50725	90552	32140	23701	-0.251395	0.63894	0.983399
yaaY	21181	21399	+	52	35	63.5	58.5	57	130	23.5	58	87.5	-0.00633735	0.990146	0.998676
ribF	21407	22348	+	2871	2427	2187.5	3726.5	2736.5	3774.5	2541.5	1518.5	2025	-0.200324	0.164052	0.856684
ileS	22391	25207	+	8668.5	7352	6974	11116.5	10493.5	11889	7834	6041.5	5661	-0.095848	0.551367	0.983399
lspA	25207	25701	+	1341	1125.5	1045	1873	1470	1824	1282.5	863.5	906	-0.0874699	0.577515	0.983399
fkpB	25826	26275	+	1182.5	894.5	703.5	1426.5	973.5	1155	963	507.5	642	-0.275741	0.266679	0.958875
ispH	26277	27227	+	2172	1844	1116	2513.5	2135.5	1886.5	1901.5	968.5	1019.5	-0.260554	0.429142	0.983399
rihC	27293	28207	+	582	651	584.5	549.5	612	853	399	337.5	562	-0.520351	0.0209329	0.288427
dapB	28374	29195	+	1116	868	901	1522	1377	1893	999	763	1033	0.0793005	0.400984	0.983399
carA	29651	30799	+	148	133.5	113	205	122	169	131	77.5	77.5	-0.324071	0.19858	0.901923
carB	30817	34038	+	346	288.5	309	456	427	503	302	261.5	249.5	-0.0901012	0.557134	0.983399
caiF	34300	34695	+	82	54	101	116	90	270	81	86	221	0.281061	0.567675	0.983399
caiE	34781	35371	-	42	21.5	53.5	58.5	90	133.5	34	69.5	76.5	0.587411	0.228225	0.931175
caiD	35377	36162	-	16.5	15.5	15.5	30.5	32	26.5	17.5	11.5	13.5	0.238495	0.505782	NA
caiC	36271	37824	-	55.5	52.5	46	84	74	104	56	60.5	54.5	0.108587	0.629192	0.983399
caiB	37898	39115	-	63.5	61.5	44.5	91.5	60	134	60	26.5	93.5	0.0625574	0.874408	0.993729
caiA	39244	40386	-	115.5	102	186	160	175.5	416.5	129	168	264	0.172365	0.693146	0.983399
caiT	40417	41931	-	5	5	16.5	14.5	16.5	27.5	10.5	11	13	0.461856	0.393223	NA
fixA	42403	43173	+	11.5	15	13	14.5	19	22	23	7.5	12	-0.198117	0.644597	NA
fixB	43188	44129	+	11	10.5	6.5	17	7.5	18.5	9	9.5	7	0.00418491	0.992923	NA
fixC	44180	45466	+	23	10	15	48	53.5	33	37	21.5	19.5	0.90225	0.0397712	NA
fixX	45463	45750	+	0.5	1	2.5	6	2	5.5	2	3	3.5	1.53124	0.14757	NA
yaaU	45807	47138	+	10	9	14	26.5	17	28.5	18	6.5	21	0.435203	0.320322	NA
kefF	47246	47776	+	79.5	62.5	76.5	113	109.5	129	64	57.5	65	0.0431836	0.826979	0.992051
kefC	47769	49631	+	228.5	189	192.5	299	308.5	393.5	221	196.5	218	0.0656081	0.653407	0.983399
folA	49823	50302	+	3241	3096	1693	4409	2586	2127	3072	1201	866	-0.427626	0.395195	0.983399
apaH	50380	51222	-	276	259	256.5	339.5	335	597	246	198	342.5	0.00270133	0.990688	0.998676
apaG	51229	51606	-	674	554	449.5	733.5	683	824.5	559.5	403	504	-0.222422	0.117061	0.753805
rsmA	51609	52430	-	2033.5	1650	1295.5	2524	2169.5	2250	1827.5	971	1352	-0.145089	0.510299	0.983399
pdxA	52427	53416	-	926	897.5	835.5	1291	1200.5	1460	899.5	621	759.5	-0.0805454	0.490525	0.983399
surA	53416	54702	-	5007	4166	3726.5	6660	5717	6577	4656	3019.5	2986.5	-0.0819057	0.659124	0.983399
lptD	54755	57109	-	5752.5	4488.5	3911.5	7164	6785	6628.5	4846.5	3373.5	3754.5	-0.0803334	0.668067	0.983399
djlA	57364	58179	+	862	792	680	1152	961	1288	810	509	742	-0.110535	0.374847	0.983399
yabP	58474	59052	+	263	237	181	339.5	206	277.5	246	108.5	134	-0.373274	0.201915	0.902281
yabP	59052	59279	+	160	126	90	186.5	137	154.5	153	70.5	93	-0.286192	0.321162	0.976743
rluA	59687	60346	-	966	807.5	923.5	1573.5	1542	1551	1181.5	905	671.5	0.156679	0.530627	0.983399
rapA	60358	63264	-	2960	2545.5	2058.5	5159.5	4028	2736	3560.5	2024	1130.5	0.0560217	0.899375	0.994924
polB	63429	65780	-	359.5	331	392	909	1100	1770.5	709	672.5	1107.5	1.12246	4.95617e-05	0.00238557
araD	65855	66550	-	14.5	12	11	16	16	18.5	11	5.5	11.5	-0.214457	0.589666	NA
araA	66835	68337	-	34.5	31	31.5	68.5	45.5	73	21	24	40	0.282054	0.342883	0.983399
araB	68348	70048	-	15.5	15	28.5	27.5	29.5	55	17	24	33	0.244783	0.567576	NA
araC	70387	71265	+	315.5	227	492.5	322	660.5	1229	196	578.5	691.5	0.388893	0.516655	0.983399
yabI	71351	72115	+	465.5	425	315.5	586	314.5	577	370	186.5	285.5	-0.377851	0.137118	0.803568
thiQ	72229	72927	-	165.5	151	131.5	229.5	190	144.5	169	89	77	-0.285211	0.411418	0.983399
thiP	72911	74521	-	323.5	264.5	146.5	408.5	317	185.5	298	146	106	-0.270371	0.577033	0.983399
thiB	74497	75480	-	650	430.5	262	831	333	357	586	160	192	-0.428328	0.437279	0.983399
sgrR	75644	77299	-	282	238	286	339	353	566	253	244	329	-0.031586	0.881143	0.993729
sgrT	77388	77519	+	258.5	291	293.5	281	349	547	237.5	244.5	371	-0.202112	0.477476	0.983399
setA	77621	78799	+	322.5	244	316.5	394	327	564	290.5	207.5	354	-0.131192	0.510516	0.983399
leuD	78848	79453	-	89	61.5	70	129.5	117.5	154.5	101.5	70	88	0.213507	0.238203	0.937895
leuC	79464	80864	-	62.5	60.5	65	111.5	104	118.5	73.5	77	86.5	0.186608	0.395781	0.983399
leuB	80867	81958	-	74	51.5	64	114	92	96	60.5	46.5	47.5	0.0318132	0.891457	0.993821
leuA	81958	83529	-	112.5	119.5	78	173.5	125	132	142.5	61.5	81.5	-0.162849	0.603331	0.983399
leuL	83622	83708	-	69	51	95	66.5	72.5	105	52	64	88.5	-0.494882	0.145739	0.817579
leuO	84368	85312	+	64	51	76	102	84	121	76	62	80	0.021596	0.921006	0.995917
ilvI	85630	87354	+	155.5	111	173	172.5	181	332	145	136	175.5	-0.0455001	0.866198	0.992667
ilvH	87357	87848	+	66.5	62	63	73.5	57	122	51	46	71.5	-0.281934	0.28785	0.967029
cra	88028	89032	+	1946	1656	1432	1629	1805	2891	1244	1426	1989	-0.33782	0.187767	0.891351
mraZ	89634	90092	+	1476.5	1298	1489.5	2267	1952.5	2611.5	1486	1237	1412	0.0211809	0.851048	0.992051
rsmH	90094	91035	+	1950.5	1617.5	1615.5	2805.5	2187.5	3196	2022.5	1309	1967	0.0014397	0.989582	0.998676
ftsL	91032	91397	+	577	496.5	472.5	805	693.5	945	590	416	622	0.00720547	0.948736	0.995917
ftsI	91413	93179	+	3524.5	3178.5	2942	4836.5	4209	6143	3455.5	2661.5	3432.5	-0.00631917	0.935626	0.995917
murE	93166	94653	+	1711	1525	1353.5	2310	1937.5	2503.5	1604	1024.5	1154.5	-0.0931322	0.507466	0.983399
murF	94650	96008	+	1237	1223	1047	1770	1806.5	1882	1169.5	937	903.5	0.000145441	0.999354	0.999354
mraY	96002	97084	+	971.5	912	834	1228.5	1207.5	1311	913	644.5	580	-0.176974	0.368611	0.983399
murD	97087	98403	+	1701	1435.5	1368	2189	2052	2743	1530	1100.5	1185.5	-0.0198305	0.862488	0.992051
ftsW	98403	99647	+	1479.5	1262	1246.5	2008.5	1586	1923.5	1367.5	916.5	1066	-0.176825	0.191682	0.891351
murG	99644	100711	+	1167	1024.5	900.5	1574.5	1169.5	1745.5	1189	671	929.5	-0.120637	0.430756	0.983399
murC	100765	102240	+	1640	1438	1288	2280	1914.5	2305	1672	1002.5	1308.5	-0.069957	0.627082	0.983399
ddlB	102233	103153	+	1609	1306.5	1347	2188	2117	2448.5	1478.5	1265.5	1303	0.02316	0.859946	0.992051
ftsQ	103155	103985	+	1493.5	1214	1510.5	2110.5	1670.5	2233	1500.5	1010.5	1237	-0.144915	0.290789	0.970159
ftsA	103982	105244	+	2965	2402.5	2361.5	3867.5	3079.5	4661	2675.5	1813.5	2436	-0.0728161	0.415664	0.983399
ftsZ	105305	106456	+	5104.5	4010.5	4152.5	7039	5947	7729.5	4821.5	3272	4181.5	-0.00475517	0.957757	0.995917
lpxC	106557	107474	+	14936.5	11700	10267.5	20144.5	15375	19397	14150	8990.5	11312.5	-0.0665337	0.663749	0.983399
secM	107705	108217	+	2101	1858	1556.5	2484.5	2012.5	2860.5	1791.5	1371.5	1870	-0.239883	0.0331409	0.393548
secA	108279	110984	+	10370.5	8169.5	6299.5	12325	10154	10290.5	9213.5	5748.5	5812.5	-0.220922	0.361573	0.983399
mutT	111044	111433	+	206.5	197.5	141	269.5	145.5	195	223	86	71.5	-0.483512	0.243665	0.937895
yacG	111649	111846	-	518	475	462.5	715.5	644	626.5	523	354	284.5	-0.183507	0.469968	0.983399
zapD	111856	112599	-	827.5	725.5	563	1192	878	995	890.5	393.5	541	-0.101373	0.702754	0.983399
coaE	112599	113219	-	748.5	673.5	826.5	1199.5	615	1063.5	761.5	422.5	615.5	-0.319431	0.195656	0.896343
guaC	113444	114487	+	4234	3153	2382	6326	4864	4687	4374	2735	2710	0.0871969	0.750706	0.98801
hofC	114522	115724	-	84	49	68.5	71	71	120	75	43.5	70	-0.280383	0.269457	0.961159
hofB	115714	117099	-	85	70.5	107.5	110	121	217	78	84	152.5	0.0791115	0.822843	0.992051
ppdD	117109	117549	-	11	1.5	3	6	7	12	9	5.5	2.5	0.0132254	0.985312	NA
nadC	117752	118645	-	960	786	852	1183	1194	1806	880	758	1142	0.022134	0.899822	0.994924
ampD	118733	119284	+	133	96.5	203.5	135.5	206	493	91.5	155.5	296.5	0.221032	0.691372	0.983399
ampE	119281	120135	+	154	137.5	197.5	189.5	204	693	133.5	185.5	407.5	0.398053	0.460381	0.983399
aroP	120178	121551	-	338	285	234	508	407	505	391	245	278	0.085639	0.629536	0.983399
pdhR	122092	122856	+	484	430	426	2212	1809	1366	1277	1118	630	1.39353	0.000126745	0.00557987
aceE	123017	125680	+	6948.5	5615	8242	19149	18037	32375	11173.5	20064	13329.5	1.05331	0.00359527	0.0826497
aceF	125695	127587	+	3725.5	3496	5166	8160	8286	18521	4455.5	9356	7492.5	0.780292	0.0685817	0.609803
lpd	127912	129336	+	18931	14887	12956	24062	21124	25052	17325	14395	12994	-0.0491204	0.78038	0.992051
yacH	129407	131260	-	6	7	19	8	19	30	11	13	19	0.130738	0.832571	NA
acnB	131615	134212	+	10412	8759	8340	11952	10771	12686	8470	6488	5984	-0.277241	0.0848217	0.667336
yacL	134388	134750	+	458	405	541	613	806	1515	435	581	809	0.365708	0.313766	0.972714
speD	134788	135582	-	4883	3534	2552	6772.5	5184	4274.5	5126.5	2794	2372.5	-0.0349408	0.923013	0.995917
speE	135598	136464	-	6127.5	4644	3310.5	8682	6485	5355	6460	3638	3138	-0.0594433	0.866286	0.992667
yacC	136570	136917	-	513.5	458	673.5	594.5	558	718.5	498.5	325	533.5	-0.479632	0.0294316	0.364434
cueO	137083	138633	+	255	182	226	439	373	498	290	217	261	0.331079	0.0139437	0.219812
gcd	138835	141225	-	908	691	835	1656	1357	1263	1178	724	617	0.187751	0.502459	0.983399
hpt	141431	141967	+	3778	2992	2097	4714	3953	3603	3652	1917	1756	-0.14234	0.660839	0.983399
can	142008	142670	-	12458	10936	7268	16327	11742	10115	11526	5854	4910.5	-0.295888	0.426714	0.983399
yadG	142779	143705	+	651	533.5	500.5	817.5	790	1081	547	474	516	0.0213768	0.861509	0.992051
yadH	143702	144472	+	470	412	416	660	656	937	405	424.5	461.5	0.134124	0.422188	0.983399
yadI	144577	145017	+	71	93.5	137.5	96.5	254	424	62.5	245.5	293.5	0.640892	0.339401	0.983399
yadE	145081	146310	+	214	189	213	298	281	481	208.5	174	295	0.104482	0.641253	0.983399
panD	146314	146694	-	4622	3951	3387	6325	4886	5833	4682	3196	3228	-0.129048	0.472397	0.983399
yadD	146968	147870	+	59	53	97	88	85	176	73	69	72	0.0333378	0.92254	0.995917
panC	147944	148795	-	1435	1106	1301.5	1886	1911.5	2850.5	1393.5	1146	1695.5	0.1277	0.445263	0.983399
panB	148807	149601	-	1251	1023	1137.5	1662	1782.5	2503.5	1267	1158.5	1547.5	0.141986	0.395341	0.983399
yadC	149715	150953	-	56	52.5	77.5	107	34.5	76	64.5	40	42	-0.466067	0.244492	0.937895
yadK	151003	151599	-	19.5	13.5	15.5	32.5	31.5	37	20.5	14	17	0.367332	0.253014	NA
yadL	151626	152231	-	21.5	18	10	37	22	23.5	26.5	13.5	20.5	0.0969969	0.8059	NA
yadM	152243	152812	-	16	23	19.5	35	18.5	45	33.5	23.5	15	0.0320488	0.938351	NA
htrE	152829	155426	-	49	43.5	50.5	95	59.5	85.5	50	50	51	0.0934648	0.703358	0.983399
yadV	155461	156201	-	9	8	5.5	20	12	9	7.5	8.5	0.5	0.215261	0.762005	NA
yadN	156299	156883	-	19	18.5	8.5	33.5	9	13	23	10	11	-0.324177	0.581496	NA
folK	157253	157732	-	350.5	269	143.5	403.5	352	169	339.5	152.5	101.5	-0.287625	0.594952	0.983399
pcnB	157729	159126	-	4974.5	3901.5	2105.5	6416	4082.5	3245	4732.5	1666.5	1813	-0.273887	0.56196	0.983399
gluQ	159186	160112	-	433	357	168.5	463	254.5	210.5	353.5	126	124.5	-0.649194	0.205998	0.904484
dksA	160149	160604	-	22409	20683.5	14971.5	27863.5	20867	22651.5	18502.5	12617	11465	-0.33501	0.172504	0.86852
sfsA	160782	161486	-	853.5	767	1213	1117.5	1310.5	2730	736.5	1119	1590	0.152019	0.711607	0.983399
ligT	161501	162031	-	254.5	216	226	345.5	259.5	334	213.5	129	171	-0.217754	0.170608	0.86852
hrpB	162105	164534	+	991	800	846	1317	1129	1460	878	628	786	-0.0834642	0.35378	0.983399
mrcB	164730	167264	+	1763	1639	1462	2640	2195	2269	1726	1152	1065	-0.0885465	0.685291	0.983399
fhuA	167484	169727	+	5135.5	5726	6741.5	5320.5	7793	6018.5	4486.5	3861.5	2524.5	-0.506322	0.14938	0.819547
fhuC	169778	170575	+	484.5	539	785.5	448.5	602.5	1129	379	368.5	530.5	-0.442369	0.219757	0.916458
fhuD	170575	171465	+	442	480	579.5	422.5	440.5	981.5	367	254.5	529	-0.42136	0.216797	0.91157
fhuB	171462	173444	+	417	450	536.5	346.5	445	661	342.5	224.5	339	-0.631744	0.0126929	0.206402
hemL	173602	174882	-	4612	3580	2995	6233	5749	5672	4318	2912	3183	0.0383564	0.848276	0.992051
clcA	175107	176528	+	766	737	893.5	1068	973	1635.5	721.5	668.5	889.5	-0.0669075	0.738978	0.98585
erpA	176610	176954	+	4949	3353	2268.5	9188	5281	3800.5	5960.5	2347.5	1813.5	0.200064	0.695983	0.983399
yadS	177001	177624	-	515	435	304.5	709	314.5	444.5	471.5	184.5	217.5	-0.416759	0.29043	0.969892
btuF	177662	178462	-	443.5	329	318	555	449	601	415	244	328.5	-0.0891729	0.557809	0.983399
mtn	178455	179153	-	5056.5	4500	3677.5	8289	6746.5	7516.5	5186.5	4028.5	4502	0.132935	0.402809	0.983399
dgt	179237	180754	+	469.833	342.5	600	507.5	690.5	1288.5	410.5	492.5	791	0.120198	0.760127	0.988652
degP	180884	182308	+	2201.5	1791.5	1215	2984.5	2572.5	2383.5	2020.5	1012.5	1136	-0.00481895	0.987163	0.998676
cdaR	182463	183620	+	374	340	635	155	506	896	131	355	478	-0.503723	0.439837	0.983399
yaeH	183709	184095	-	883	714	1146	1141	1491	3162	792	1324	2140	0.368363	0.422519	0.983399
yaeI	184257	185069	-	29.5	20.5	65.5	39	63.5	134.5	16.5	39	78	0.307443	0.648722	0.983399
dapD	185123	185947	-	7233.5	6282.5	6355	8792.5	8867.5	11907	6113.5	5029.5	6205	-0.0827596	0.424228	0.983399
glnD	185978	188650	-	832	702.5	664	1060	1014	1224	725	549	713	-0.059683	0.572508	0.983399
map	188712	189506	-	8126	7389.5	6703.5	11532.5	10058	11211.5	8251	5962.5	5817	-0.0779558	0.643279	0.983399
rpsB	189874	190599	+	103683	81116	63091	146818	119543	123984	101900	64838	63233	0.0330031	0.891322	0.993821
tsf	190857	191708	+	58358.5	48363.5	38584	87914.5	75757.5	89246	60532.5	45931.5	46713.5	0.163816	0.327629	0.978673
pyrH	191855	192580	+	2917.5	2398.5	2020	4486.5	3686.5	3327	2968.5	1777.5	1467.5	0.0314325	0.916008	0.995917
frr	192872	193429	+	9140.5	6862	5529	12913	10462	9799	8653.5	5230.5	5003	0.0103205	0.969944	0.996726
dxr	193521	194717	+	955.5	772	693	1240	1012	1253	888.5	512.5	710	-0.108077	0.487264	0.983399
ispU	194903	195664	+	2872.5	2323.5	1561	3704	2037	2583	2665	971	1178.5	-0.332974	0.38546	0.983399
cdsA	195677	196534	+	1593	1363.5	1056.5	2083	1724	1662.5	1586.5	833	782	-0.175368	0.550591	0.983399
rseP	196546	197898	+	3651.5	3291.5	2849.5	4915.5	3704	4155.5	3382.5	1981.5	1891	-0.255022	0.284508	0.961159
bamA	197928	200360	+	9307	7294	6694.5	11707.5	10991.5	11331	8111	5573.5	5786	-0.0791946	0.66133	0.983399
skp	200482	200967	+	8858	6847	6225	11593	10091	11807	8199.5	5783	7004.5	-0.0240311	0.853866	0.992051
lpxD	200971	201996	+	10434	8439.5	6505.5	13472.5	9706	10259	9719.5	4932.5	5462.5	-0.227401	0.414174	0.983399
fabZ	202101	202556	+	6604.5	5313	4105.5	9144.5	7063.5	6143.5	6283.5	3102	3103.5	-0.131071	0.687374	0.983399
lpxA	202560	203348	+	6981.5	5723	4356	9135	8072	7115.5	6691.5	3880	3480	-0.10063	0.733459	0.985393
lpxB	203348	204496	+	2294.5	1895	1336	3033.5	1970	2128.5	2226	1024.5	1101	-0.257439	0.434155	0.983399
rnhB	204493	205089	+	946	740.5	434.5	1180.5	731	639	862.5	304.5	360	-0.338741	0.44341	0.983399
dnaE	205126	208608	+	6312	5509	4604.5	8504	6119.5	5700.5	5982.5	3049	2691	-0.315419	0.336264	0.983399
accA	208621	209580	+	8707.5	6245.5	4188.5	11107	7048.5	6755	7758	3141.5	3600	-0.228444	0.557538	0.983399
ldcC	209679	211820	+	204	181.5	180	329.5	245.5	351.5	224.5	131	202	0.0543543	0.727834	0.985393
yaeR	211877	212266	+	264.5	250	248	333.5	323.5	413.5	263.5	209.5	198	-0.163241	0.309122	0.972714
tilS	212331	213629	+	878.5	740.5	543	1196	933	899	860	457.5	439	-0.133485	0.65729	0.983399
rof	213678	213932	-	457.5	367.5	692.5	715.5	766	1408.5	427	644.5	877.5	0.230105	0.561103	0.983399
yaeP	213925	214125	-	558.5	445.5	820.5	859.5	924	1663.5	533	732.5	1019.5	0.222608	0.551748	0.983399
yaeQ	214291	214836	+	633	552	517	867	771	1071	594	462	602.5	0.0141378	0.881088	0.993729
arfB	214833	215255	+	262	191	207.5	353.5	279	415.5	262	166.5	231.5	0.0101739	0.942295	0.995917
nlpE	215269	215979	+	483	390	426.5	638.5	612	959.5	449	379.5	513	0.10002	0.507265	0.983399
yaeF	216179	217003	-	38.5	43.5	73	79.5	79	110.5	57.5	65.5	90.5	0.114644	0.741885	0.986438
proS	217057	218775	-	9683.5	8046	7147.5	13526	12868	11501.5	9010.5	6380	5778	-0.0103961	0.964665	0.995917
tsaA	218887	219594	-	714.5	592.5	434	953.5	685.5	737	655	298	431.5	-0.177067	0.523364	0.983399
rcsF	219591	219995	-	979.5	745.5	680.5	1357	1211.5	1525.5	941	646.5	854	0.125814	0.303092	0.972714
metQ	220113	220928	-	2133	1764	1808	3763	3016	4329.5	2582.5	2002	2409	0.303735	1.77081e-05	0.00099885
metI	220968	221621	-	589	455.5	533.5	1061	881	865	705.5	561.5	463	0.200714	0.397481	0.983399
metN	221614	222645	-	658	481	429.5	1223.5	1100	747	762	503.5	344	0.375919	0.310562	0.972714
gmhB	222833	223408	+	822	709	792	1064	1140	2152	823	706	1073	0.217918	0.36881	0.983399
dkgB	229167	229970	+	419	345	284	625	446	519	374	226	304	-0.0347779	0.862127	0.992051
yafC	229967	230881	-	319	257	393	432	449	897	272	342	564	0.176324	0.627332	0.983399
yafD	231122	231922	+	633.5	570	1211.5	751	1182	2527	552	859.5	1564.5	0.157263	0.770322	0.992051
yafE	231926	232549	+	184.5	192	366.5	280	304	1043	251	451.5	695.5	0.364591	0.523501	0.983399
mltD	232597	233955	-	5003	4241.5	2541.5	8777.5	3584	4440.5	6366	1700.5	2539	-0.119492	0.810302	0.992051
gloB	234027	234782	-	634	467.5	639.5	763.5	675	1194.5	550	520.5	676	-0.0821963	0.691114	0.983399
yafS	234816	235538	+	320	307	642	468	563	984	362	481	617	-0.0394922	0.924986	0.995917
rnhA	235535	236002	-	636	561	484	854	557	698	630	281	344	-0.317779	0.246009	0.937895
dnaQ	236067	236798	+	1453	1212	1140	2396	1576	2289	1510	1011	1230	0.0633382	0.670965	0.983399
yafT	237335	238120	+	116	92	54	224	52	114	150	42	51	-0.0791181	0.89185	0.993821
ykfM	238257	238736	-	5	2.5	8	7.5	4.5	7	5.5	4.5	2.5	-0.324127	0.629802	NA
yafU	238746	239102	-	4	2.5	8	8.5	4.5	14	6.5	0.5	1.5	0.177962	0.821507	NA
yafF	239106	239378	+	17	13	8	28	16	12	15	10	13	-0.0584507	0.901741	NA
yafV	239419	240189	-	212	168	442	286	480	957	226	419	594	0.34604	0.537373	0.983399
ivy	240343	240816	+	572	544	584	1034	940	1247	717	588	675	0.262067	0.0262628	0.337398
fadE	240859	243303	-	104	112	87	117	120	149	84	63	77	-0.305613	0.108534	0.736482
gmhA	243543	244121	+	3477	2984	2748	4696	4580	5495	3158	2689	3101	0.038085	0.735055	0.985393
yafJ	244327	245094	+	1386	1135	1105	1700	1292	2393	1187	745	1359	-0.105686	0.582409	0.983399
yafK	245065	245805	-	2741	2199	1433.5	3595	2226.5	2345	2744	929	1294	-0.263107	0.502691	0.983399
yafQ	245961	246239	-	364	306	535.5	558	589	999	466	477	529	0.140689	0.63474	0.983399
dinJ	246242	246502	-	627	578	899	1001	1209.5	1879	818	899	970	0.273674	0.354077	0.983399
yafL	246712	247461	+	33.25	26	50	46	51	96	31	35	39	0.131393	0.719365	0.985393
rayT	247637	248134	+	82	89	127	84	117	270	54	130	171	-0.0673533	0.899339	0.994924
lfhA	248358	250070	-	35	25	33	72	48	84	37	32	32	0.467462	0.0723512	0.618929
lafU	250072	250827	+	16	23	20	35	37.5	41	21.5	21.5	30	0.295306	0.371984	NA
dinB	250898	251953	+	262.5	244.5	292.5	913.5	1095.5	1629	632.5	751.5	1036	1.51514	7.16288e-08	6.27572e-06
yafN	252005	252298	+	183.5	155.5	186.5	328.5	300.5	589.5	221.5	226	304	0.521534	0.0344518	0.405117
yafO	252301	252699	+	141	101	159	255.5	197.5	433	198	161.5	257	0.44973	0.10573	0.725638
yafP	252709	253161	+	79	59	78	186.5	109	249.5	120.5	72.5	129	0.645858	0.0167504	0.245364
ykfJ	253479	253685	+	3	5	1	12	2.5	7	4	1.5	4.5	0.544674	0.500912	NA
prfH	253702	254202	+	9	4	7	14	9.5	8	5	3.5	9.5	0.051953	0.926343	NA
pepD	254259	255716	-	5898	4443	4899	7657	7865	11756	5345	4848	6986	0.179596	0.316193	0.972714
gpt	255977	256435	+	3544.5	2542	1334.5	5077	2568	2020	3859.5	996	931.5	-0.211615	0.724265	0.985393
frsA	256527	257771	+	819	530	695.5	975.5	1093	1635	712	705.5	1086	0.198936	0.42713	0.983399
crl	257829	257899	+	54.5	32	52	64.75	75	95	58.5	42.5	67.5	0.118638	0.656674	0.983399
crl	258676	259006	+	2993	2521	1739	3839	2811	2958	2614	1678	1509	-0.218931	0.433451	0.983399
phoE	259045	260100	-	57	43.5	39	102	53	87	50	38	52	0.133353	0.61609	0.983399
proB	260388	261491	+	2555.5	2146	1973.5	3512.5	3071.5	3992.5	2434	1737.5	2132.5	0.0151285	0.862389	0.992051
proA	261503	262756	+	2482.5	2040	1730.5	3444.5	2984.5	3326.5	2249	1750.5	1704.5	0.00879915	0.959605	0.995917
ykfN	263150	263212	-	1	1	4	3	0	0	0	1	1	-1.67014	0.260964	NA
ykfI	263328	263669	-	3	8	15	14	16	16	7.5	5	16	0.149053	0.80802	NA
yafW	263690	264007	-	0.5	1	2	1	1	1	0.5	1	1.5	-0.677872	0.639219	NA
ykfH	264026	264247	-	0.5	0	0.5	2	2	0	1	1	0.5	2.29526	0.254259	NA
ykfG	264256	264732	-	2.5	1	0.5	3.5	2	2.5	1	0.5	2	0.791464	0.512932	NA
yafX	264748	265206	-	1.5	0	0	0.5	0	1.5	1	1.5	1	-0.680762	0.710562	NA
ykfF	265304	265543	-	6	6	3	13	3.5	2.5	9.5	2.5	2	-0.273603	0.753192	NA
ykfB	265620	266087	-	754.5	607	557	1404	1095	1575.5	919.5	763.5	1066.5	0.433474	0.00096692	0.0293204
yafY	266110	266553	-	118	99	88	247.5	179	264	125	115.5	174.5	0.523471	0.0104852	0.179865
ykfL	266553	266774	-	9.5	8	5.5	16	14	16.5	5.5	12	9	0.294416	0.538151	NA
ykfK	266776	266967	-	0	0	1.5	0.5	0.5	0.5	0.5	0.5	0	-2.57524	0.523009	NA
yafZ	267184	268005	-	4	1	3	4	3.5	4	2	2	1	-0.0517464	0.949264	NA
ykfA	268097	268960	-	139	129	119	158	135.5	211	123	94	116	-0.280054	0.0715784	0.61548
perR	269289	270182	-	94	53	76	93	60	75	58	35	52	-0.607616	0.0222715	0.302256
insN	270278	270535	+	21.5	25.5	48.5	48	60.75	83	26	48.5	57	0.315982	0.495239	0.983399
insI	270603	271754	+	301.167	236.333	449.25	394	421.5	972.667	279.833	361.167	545.25	0.140925	0.735466	0.985393
insN	271764	272189	+	184.5	125	133.5	172.5	140.5	314	142.5	90.5	162.5	-0.185283	0.481825	0.983399
ykfC	272847	273954	+	73	48	71	96	85	118	85	46	67	-0.016165	0.943526	0.995917
insH	274101	275117	-	1480.52	1140.1	1039.19	1556.95	1455.29	1892.56	1031.17	767.822	1134.64	-0.221833	0.0955985	0.697565
mmuP	275325	276728	+	75	52.5	65	95.5	101.5	137.5	70	57	78	0.153775	0.462642	0.983399
mmuM	276715	277647	+	224	181.5	303	239.5	348.5	709.5	169	294	426	0.163707	0.725749	0.985393
afuC	277756	278802	-	24.5	21	20.5	41.5	27.5	55	28.5	14.5	28.5	0.271863	0.38287	NA
afuB	278814	279161	-	12	10.5	4.5	17.5	11	23	13	4.5	5	0.335273	0.516875	NA
insB	279178	279681	-	53.8571	44.6667	60.8214	81.4762	60.2738	110.679	60.2262	40.619	55.4643	-0.0204952	0.930457	0.995917
insA	279600	279875	-	102.083	83.119	127.369	155.238	119.893	203.155	105.56	87.5714	127.607	-0.0616863	0.791771	0.992051
insI	279931	280104	+	7.33333	6.83333	21.0833	18.6667	16.75	45	6.5	11.8333	15.4167	0.477303	0.431321	NA
insX	280114	280362	-	122	103.5	209	217	283.5	373.5	140.5	190.5	204.5	0.334248	0.373623	0.983399
yagB	280427	280735	-	118	93.5	164	168	198	279	110.5	83.5	118.5	0.107398	0.697007	0.983399
yagA	280829	281983	-	4	9	5	8	6.5	14.5	9	5	9	-0.0506916	0.92792	NA
yagE	282278	283186	+	477.5	423	379.5	381.5	482.5	711.5	269	281.5	430	-0.364861	0.167345	0.861967
yagF	283201	285168	+	754.5	689	649.5	732.5	695.5	983.5	512	392.5	516	-0.455736	2.16116e-05	0.00116445
yagG	285395	286777	+	44	47.5	20.5	45.5	39	42	25.5	21	17	-0.455676	0.21151	0.911157
yagH	286789	288399	+	45	38.5	44.5	54.5	61	53	39.5	35	19	-0.226304	0.506979	0.983399
yagI	288404	289162	-	410	350	334	629.5	444	525.5	445	211	275	-0.0939345	0.695115	0.983399
argF	289301	290305	-	69	68	86	138.5	132	170.5	100	87	109	0.319472	0.120101	0.759717
ykgS	290429	290633	+	168	107	147.5	186.25	170.5	283.5	121.5	162.5	173.5	-0.0685897	0.79954	0.992051
insB	290649	291152	-	53.3571	45.1667	61.8214	77.4762	62.7738	108.679	60.7262	41.619	55.9643	-0.0355931	0.878575	0.993729
insA	291071	291346	-	85.0833	70.119	108.369	139.238	102.893	178.155	87.5595	71.5714	112.607	-0.00342347	0.989089	0.998676
yagJ	291404	292231	+	89	90	190	132	156	423	122	196	261	0.197815	0.70564	0.983399
yagK	292322	292948	-	65	67	114	142	81	130	73	61	71	-0.162497	0.609837	0.983399
yagL	293220	293918	-	35.5	44	47	77.5	54	72.5	53	42.5	51	0.0197301	0.938555	0.995917
yagM	293945	294799	-	14.5	3	13	13.5	16	31.5	12	10.5	8	0.377381	0.469952	NA
yagN	295139	295579	-	738	661.5	1248	1059.5	1654	2267.5	684.5	1295.5	1473	0.231737	0.606439	0.983399
intF	295696	297096	-	816	583.5	804	1379.5	1225	1749.5	749.5	787.5	916	0.32352	0.0910905	0.685537
yagP	297381	297719	-	16.1667	14.1667	29.5	24.3333	15.3333	37.3333	23.3333	15.3333	21	-0.333513	0.414088	NA
ykgT	297714	297791	-	3.66667	2.16667	1.5	2.33333	3.33333	1.83333	2.33333	1.83333	2	-0.623067	0.502424	NA
paoD	297770	298726	-	19.1667	5.16667	12	21.3333	19.3333	24.3333	10.3333	8.83333	6.5	0.196671	0.661866	NA
paoC	298736	300934	-	34.5	16.5	23	24	24.5	29.5	20.5	13.5	22.5	-0.545911	0.100893	NA
paoB	300931	301887	-	6	10	7.5	7.5	12	23.5	3	9	13.5	0.172126	0.781873	NA
paoA	301884	302573	-	3.5	7	10.5	12.5	11.5	8.5	5.5	3.5	5.5	-0.0369558	0.947219	NA
yagU	302991	303605	+	1534	1289	1585	2095	2015	3533	1654	1649	1993	0.111438	0.589289	0.983399
ykgJ	303853	304182	-	120	93	78	285	155	175	128	89	88	0.448154	0.138268	0.805407
ecpE	304495	305205	-	37.5	35.5	67	94	72.5	120.5	50.5	37	76	0.333258	0.342499	0.983399
ecpD	305174	306817	-	66.5	55.5	91	117.5	101.5	177.5	63	60.5	101.5	0.2168	0.477531	0.983399
ecpC	306807	309332	-	35	36	38	45	44	70.5	46.5	25	45.5	-0.125902	0.64133	0.983399
ecpB	309358	310026	-	8.5	8	4.5	12.5	7.5	10.5	5.5	5.5	7	-0.0644615	0.901489	NA
ecpA	310084	310671	-	56.5	47.5	32.5	87	50	69.5	55	30.5	38.5	-0.0411881	0.890274	0.993821
ecpR	310746	311336	-	10	11.5	7	20	8.5	9.5	10.5	2.5	2.5	-0.259994	0.671889	NA
ykgL	312112	312339	+	47	42	62	70	73	113	38	60	58	0.085014	0.799058	0.992051
ykgO	312374	312514	-	38	38.5	42.5	74.5	60	106	51.5	43.5	43	0.349193	0.152887	0.832094
ykgM	312514	312777	-	93	97.5	90.5	145.5	150	219	104.5	94.5	102	0.207094	0.28379	0.961159
ykgR	313141	313242	-	7	3	16	10	23	60	6	31	55	1.09719	0.219068	NA
ykgP	313716	313805	-	4	2	4	7	0	12	6	3	2	0.185809	0.837551	NA
eaeH	314357	315228	+	1.5	2	1	1	0.5	3.5	4	2	2	-0.706206	0.524307	NA
insE	315291	315590	+	61.4	43.0333	66.7	94.9333	102.433	135.567	59.2333	64.6667	92.0667	0.304237	0.275896	0.961159
insF	315587	316453	+	80.3	62.9	78.5	88.6	79.6	148.2	63.7	56.5333	81.9333	-0.163422	0.494014	0.983399
ykgA	316486	317169	-	70	53	113	116	122	220	63	125	141	0.260507	0.561878	0.983399
ykgQ	317439	317567	+	13	10	12	14	9	14	18	9	10	-0.578205	0.181394	NA
rclC	317726	318319	-	52	44.5	38.5	96.5	59.5	76	40.5	43	22.5	0.146734	0.666009	0.983399
rclB	318331	318567	-	22.5	17	18.5	38.5	20	26	20	11	9.5	-0.0886774	0.815246	NA
rclA	318676	320001	-	31.5	25.5	23	46	43.5	50	33.5	27	28	0.143662	0.595869	0.983399
rclR	320227	321081	+	71	57	61	93	74	120	61	55	63	-0.0604131	0.761875	0.988985
ykgE	321608	322327	+	203.5	146	272.5	149	357.5	1073.5	112.5	328	767.5	0.596299	0.425088	0.983399
ykgF	322338	323765	+	237.5	196.5	291.5	253	270	1028	150.5	252	721.5	0.336223	0.596746	0.983399
ykgG	323758	324453	+	151	103.5	76	192	110.5	276.5	93	86	156	0.125243	0.714835	0.983399
ykgH	324696	325364	-	26	18	11	34	28	36	34	22	13	0.196047	0.631423	NA
betA	325577	327247	-	351	337.5	259.5	580.5	470	691	336.5	282.5	319	0.215269	0.132298	0.799991
betB	327261	328733	-	596	525	428	873.5	698.5	976	561.5	449.5	508.5	0.0645205	0.611803	0.983399
betI	328747	329334	-	364	254.5	215.5	486	431.5	453	319	269	234.5	0.0958803	0.676791	0.983399
betT	329463	331496	+	625	501	341	768	586	475	581	339	209	-0.285972	0.486003	0.983399
yahA	332371	333459	+	549	428	234	1131	505	465	775	258	224	0.186946	0.732767	0.985393
yahB	333501	334433	-	165.5	156	212	168.5	270.5	466.5	133	205	241.5	0.065274	0.871386	0.993582
yahC	334525	335022	-	7.5	4	7	10.5	5.5	9.5	3	3	10.5	-0.203763	0.731277	NA
yahD	335280	335885	+	18	25	29	33.5	33	58.5	20.5	22	35.5	0.105878	0.774872	0.992051
yahE	335925	336788	+	8	2	5	6.5	8	15	7.5	5	5	0.29138	0.629425	NA
yahF	336778	338325	+	11	7	9	16.5	13	23	11	9	12.5	0.282896	0.504681	NA
yahG	338325	339743	+	11	21	18	21.5	19	20.5	15	8	10	-0.375235	0.356971	NA
yahI	340165	341115	+	10	10.5	8	18	15	17.5	13	11	13.5	0.21291	0.607675	NA
yahJ	341125	342507	+	299	234.5	264	461	421	588.5	321	241	310.5	0.226681	0.0538368	0.522449
yahK	342884	343933	+	103	104	97	159	127	220	139	95	97	0.059707	0.764245	0.989591
yahL	344176	344991	+	8	13	5	23	6	10	12	4	4	-0.0790893	0.905314	NA
yahM	345404	345649	+	78	79	104	119	74	164	106	74	128	-0.24731	0.379413	0.983399
yahN	345666	346337	-	101	92	291	68	369	752	58	389	465	0.553111	0.538656	0.983399
yahO	346484	346759	+	161	148	200	324	281	399	259	197	246	0.312313	0.0794886	0.656488
prpR	346857	348443	-	23	10	16	19	15	25	14	13	12	-0.385165	0.31195	NA
prpB	348682	349572	+	6	2	2	8	4	6	5	6	1	0.213682	0.782364	NA
prpC	350012	351181	+	6	6	13	4	7.5	17.5	7	6.5	4	-0.446844	0.476905	NA
prpD	351215	352666	+	8	2	4	13	11.5	14	6.5	5.5	2.5	0.84568	0.153799	NA
prpE	352706	354592	+	30	21	31	38	29	69.5	23.5	27	39.5	0.0491763	0.891025	0.993821
codB	354922	356181	+	88	91	68.5	160	150.5	161.5	95.5	70.5	76	0.291356	0.159977	0.844325
codA	356171	357454	+	444	355	301.5	597	627.5	639.5	471.5	330.5	344	0.134097	0.48968	0.983399
cynR	357791	358690	-	127	92	88	152	112	176	102	74	82	-0.136795	0.451331	0.983399
cynT	358799	359458	+	15	16	13.5	23	21.5	23.5	14.5	16	14	-0.0338899	0.92522	NA
cynS	359489	359959	+	26	27	23	46	39.5	42	25	33	31.5	0.106531	0.733473	0.985393
cynX	359992	361146	+	39	38	27.5	48	36	54.5	34.5	25	29.5	-0.264441	0.304873	0.972714
lacA	361249	361860	-	57.5	38.5	16	68	42.5	34	79.5	22	23	-0.227023	0.701727	0.983399
lacY	361926	363179	-	77.5	54	32.5	63	42.5	37	55.5	22.5	20	-0.812689	0.0782268	0.6537
lacZ	363231	366305	-	379	369	272.5	425.5	421	204.5	503	73.5	135	-0.539782	0.38183	0.983399
lacI	366428	367510	-	497.5	373.5	307.5	583.5	491.5	562.5	378	252.5	296.5	-0.157688	0.391926	0.983399
mhpR	367587	368420	-	138.5	110	75.5	94	102.5	115	64	61.5	62.5	-0.692724	0.00448137	0.09925
mhpA	368611	370275	+	7	6	8	13	16.5	16	16	5.5	3	0.455886	0.419345	NA
mhpB	370277	371221	+	4.5	8.5	5	17	15	18	6.5	9	9	0.897346	0.0771276	NA
mhpC	371239	372105	+	10	10	8	14	12	24	15	13	11.5	0.164925	0.700033	NA
mhpD	372115	372924	+	16.5	16.5	8	19.5	12	19	13.5	13.5	15.5	-0.305673	0.450615	NA
mhpF	372921	373871	+	24.5	22	24	31.5	47.5	66	29.5	14	23	0.397775	0.244404	0.937895
mhpE	373868	374881	+	23.5	32	45	56	54	67	28.5	39	33	0.138164	0.697531	0.983399
mhpT	375459	376670	+	23.5	27.5	45	40	32.5	97.5	41	27.5	39.5	0.0725602	0.864373	0.992667
yaiL	376772	377311	+	649.5	597.5	540	831	819.5	1210.5	692	535.5	626.5	0.0146264	0.907906	0.994924
frmB	377535	378368	-	1265	984.5	843	1808	1434	1335.5	1273	690.5	715	-0.0508566	0.85376	0.992051
frmA	378462	379571	-	1971	1539	1353	2837	2414.5	2842	2219	1221	1511	0.0996476	0.598673	0.983399
frmR	379606	379881	-	540	437.5	425	710	651.5	760.5	595	333.5	416	-0.0433792	0.79904	0.992051
yaiO	380069	380842	-	25.5	27	41	56.5	42	72	43.5	27.5	39.5	0.175522	0.549093	0.983399
yaiX	380844	381260	-	0.5	6	7	5.5	5	6	4.5	2.5	10.5	-0.313643	0.718772	NA
insC	381351	381716	+	54.9167	42.5833	65.1667	82.8333	78.5833	151.75	55.5	56.25	94.4167	0.257878	0.421149	0.983399
insD	381674	382579	+	95.7262	79.6071	90.6905	131.81	108.345	241.071	93.8214	76.6429	149.69	0.154217	0.607576	0.983399
yaiX	382591	382872	-	9.5	8	12.5	27.5	32.5	23	15.1429	10.5	26.7	0.844783	0.0720414	NA
yaiP	382739	383935	-	40	27	23.5	60.5	25.5	35	43.5	26.5	28	-0.2273	0.547367	0.983399
yaiS	384059	384616	-	16	12	7	18	11	16	13.5	3	7.5	-0.283058	0.556196	NA
tauA	385232	386194	+	4	4.5	3	9	5.5	9.5	3	3	5	0.522765	0.405286	NA
tauB	386207	386974	+	5	11	3	6	8.5	16.5	5.5	3	3	-0.0342293	0.957038	NA
tauC	386971	387798	+	7	5	6.5	10	7.5	14	4.5	3	7.5	0.166598	0.755718	NA
tauD	387795	388646	+	24	26.5	26.5	41	39.5	64	35	25	37.5	0.262388	0.351718	0.983399
hemB	388753	389727	-	2326	1962	2003	3513	3085	3933	2288	1801	1952	0.0933686	0.332248	0.983399
yaiT	390251	391708	+	76	52	77	111.5	54	103.5	70	46	65	-0.27342	0.326429	0.978673
insF	391739	392605	-	106.3	73.9	121	145.6	118.6	208.2	90.7	91.2	122.6	-0.0241745	0.925267	0.995917
insE	392602	392901	-	71.7333	51.5333	79.0333	125.183	125.767	175.317	81.9	86.6667	116.067	0.409208	0.104873	0.723882
yaiT	392970	394418	+	91	84	136	125	131	254.5	92	113.5	129	0.0116186	0.972854	0.997224
yaiV	394506	395129	+	4	5	20	11	13	90	3	31	66	1.13437	0.292133	NA
ampH	395130	396287	-	1073	924	749	1233	1154	1301	888	560	765	-0.210516	0.179895	0.879972
sbmA	396639	397859	+	813.5	701.5	696	1109.5	847.5	1387	897.5	506.5	806	-0.0721003	0.637336	0.983399
yaiW	397872	398966	+	1435.5	1165.5	962	1914.5	1568.5	1829	1384.5	895.5	1120	-0.0597508	0.71402	0.983399
yaiY	399025	399333	-	16	9	18	28	29	48	15	18	18	0.620346	0.0979823	NA
yaiZ	399593	399805	+	262	242	300	180	319	423	167	277	261	-0.46894	0.219947	0.916458
ddlA	399829	400923	-	2590	1917	1585	3582	3178	3225	2687	1678	1805	0.0937297	0.672429	0.983399
iraP	401386	401646	+	239.5	231	247.5	459	423.5	737.5	394	429	564	0.489571	0.0337021	0.397597
phoA	401747	403162	+	132	106	114.5	291	202.5	265.5	199	134	167	0.457746	0.00946249	0.169107
psiF	403281	403601	+	30.5	20	18	57	30	68	34	37	35	0.517987	0.11725	0.753805
yaiC	403703	404818	+	23	12	21	20	24	40	18	22	19	-0.0790783	0.835467	NA
proC	404835	405644	-	495	445	582	760	841	1073	503	445	516	0.152291	0.425874	0.983399
yaiI	405764	406222	+	522	483	597	686	526	1064	546	391	618	-0.189144	0.3852	0.983399
aroL	406405	406929	+	779.5	684	532	1141.5	700.5	1212	829	425.5	697.5	-0.0521638	0.814124	0.992051
yaiA	406979	407170	+	337.5	309	266	564.5	328.5	571	356	208.5	363.5	0.0107902	0.959696	0.995917
aroM	407428	408105	+	512	449.5	258.5	754.5	419.5	449	483.5	211	191.5	-0.212438	0.609991	0.983399
yaiE	408177	408461	+	1394	1465.5	2049	1793.5	2319	6050	1523	2312	4021	0.311083	0.526096	0.983399
ykiA	408609	408950	+	97	83	155.5	160	122.5	212	119.5	109	139.5	-0.132699	0.654928	0.983399
rdgC	409108	410019	-	2785	2239	1488	4200	3040	2552	2878	1444	1187	-0.0173288	0.964301	0.995917
mak	410144	411052	+	163	154	203	281	301	641	192	206	345	0.525555	0.132203	0.799991
araJ	411297	412481	-	164	161	194	239.5	263.5	367	184	179.5	207	0.0782086	0.71182	0.983399
sbcC	412607	415753	-	1081	866	805.5	1498	1286	1260.5	1038	723.5	591.5	-0.0695576	0.779377	0.992051
sbcD	415750	416952	-	450	372	286.5	700.5	440.5	416.5	447	217	230.5	-0.129927	0.70167	0.983399
phoB	417142	417831	+	200.5	164	141.5	343	209.5	240.5	274	107	108.5	0.0132777	0.971244	0.997224
phoR	417889	419184	+	265.5	228	146.5	434	251.5	278.5	252	123	151.5	-0.0370125	0.911186	0.994981
brnQ	419591	420910	+	1338	1160.5	778.5	2156	1486.5	1629.5	1593	881	961	0.0578005	0.836396	0.992051
proY	420986	422359	+	791	639.5	495.5	1222	879.5	826.5	847	452	415	-0.01405	0.964987	0.995917
malZ	422518	424332	+	132	89	161	195	165	279	88	108	115	0.0654181	0.821405	0.992051
acpH	424337	424918	-	179	103	119	225	193	172	142	91	106	-0.0531896	0.839749	0.992051
queA	425011	426081	+	2271	2009	1024	3692.5	1999.5	1547.5	2528.5	761.5	720	-0.154264	0.778271	0.992051
tgt	426137	427264	+	5578.5	4589	3933	7621	6369.5	4990	5445	3147	2381.5	-0.178901	0.605027	0.983399
yajC	427287	427619	+	7439	6502.5	5836	10398	9149.5	10628	7794	5972.5	5307	-0.0311261	0.861532	0.992051
secD	427647	429494	+	7947.5	6404	5163	10436.5	8789	8002.5	7162.5	4186	3689.5	-0.134746	0.642525	0.983399
secF	429505	430476	+	4354.5	3646.5	3588.5	5847.5	5297	5434.5	3962.5	3127	2084.5	-0.114463	0.671203	0.983399
yajD	430605	430952	+	639.5	568	714.5	1101.5	965.5	1529.5	797.5	746	1035.5	0.229	0.232286	0.933779
tsx	431129	432013	-	25595	21595	15009	20760	21027	24417	15038	13173	13577	-0.542708	0.0063979	0.12903
yajI	432312	432851	-	74	46	82	105	104	175	57	71	84	0.253563	0.411134	0.983399
nrdR	433002	433451	+	688.5	553	582.5	915	899.5	1171.5	690	549	623.5	0.0612202	0.573815	0.983399
ribD	433455	434558	+	1456	1116.5	1265.5	1902.5	1725.5	2553	1324	1051.5	1346.5	0.0275197	0.796329	0.992051
ribE	434647	435117	+	2330.5	1714	1175	3184	1926	1976	2315	819.5	1135	-0.173814	0.656651	0.983399
nusB	435137	435556	+	3472.5	2743	1688.5	5037.5	3250	2997	3430.5	1353.5	1618.5	-0.0956899	0.808817	0.992051
thiL	435634	436611	+	784.5	655	512	993	860.5	810.5	706	371	405	-0.170708	0.523321	0.983399
pgpA	436589	437107	+	696	618.5	978.5	895	1164.5	1715	674.5	941.5	967.5	0.0396221	0.906419	0.994924
yajO	437161	438135	-	603	588	554	721	641	1167	563	510	699	-0.149088	0.434227	0.983399
dxs	438315	440177	-	3496	3080	2359.5	4185	3503.5	3413.5	2962.5	1914.5	1639	-0.310653	0.243459	0.937895
ispA	440202	441101	-	1266	1150	925	1452	1295	1628	1024.5	667.5	898	-0.257957	0.0515973	0.514484
xseB	441101	441343	-	492	482	449.5	623	601.5	759.5	447	336	385	-0.175778	0.151481	0.828553
thiI	441549	442997	+	4002	3087	1716	6015.5	4457	2529	4347	1680	1306	-0.0143586	0.978323	0.997874
yajL	443051	443641	-	535	407.5	382	685	646.5	906	462.5	366	533.5	0.10442	0.468417	0.983399
panE	443604	444515	-	588	517.5	656	864	900.5	1294	591.5	512	734.5	0.126656	0.512927	0.983399
yajQ	444683	445174	+	7410	7131	6293	11457	9996	13818	8051	6192	6607	0.10008	0.366754	0.983399
yajR	445302	446666	-	572	500	356	801	631	543	574	316	336	-0.146255	0.626655	0.983399
cyoE	446815	447705	-	9966	8460.5	7325	13510.5	12513.5	14655	9650.5	7391	7480	0.020666	0.887185	0.993821
cyoD	447717	448046	-	3995	3520.5	2932	5512	5238.5	6088.5	3692	2987	2898.5	0.0490283	0.755921	0.988282
cyoC	448046	448660	-	4173	3836.5	3221.5	5856	5515.5	6344	3892.5	3374	2861	0.0163973	0.930385	0.995917
cyoB	448650	450641	-	15724.5	12951.5	10321.5	19808	18045.5	17107.5	13557.5	10675	7040.5	-0.123725	0.676981	0.983399
cyoA	450663	451610	-	19945.5	14325	7806	25140.5	16252	11097	16704.5	9133	4987	-0.264775	0.610854	0.983399
ampG	452070	453545	-	2007	1598	878	2358.5	1498.5	1367	1691	657	742	-0.386727	0.362564	0.983399
yajG	453589	454167	-	3822	2660	1707	5182.5	2968.5	2780	3478	1336	1603	-0.188056	0.657452	0.983399
bolA	454472	454789	+	1264	1267	1539	2071	2108	3927	1472	1786	2131	0.296511	0.293472	0.972714
tig	455133	456431	+	59176	46658	33489	84972	64184	55870	58610	33036	28800	-0.0511105	0.87887	0.993729
clpP	456677	457300	+	2933.5	2559	3491.5	4430	5150.5	8250.5	2937.5	3161	4111	0.307117	0.247549	0.937895
clpX	457426	458700	+	7278.5	5872	5480.5	10928	8637.5	12399.5	6964.5	4898	6672	0.125081	0.176221	0.87145
lon	458888	461242	+	8435	6842	9292	12897	11041	13489	7608	6757	6008	-0.0449993	0.820082	0.992051
hupB	461451	461723	+	14417	12177	10399	17373	15838	18417	13325	10522	11416	-0.15684	0.240892	0.937895
ppiD	461915	463786	+	8538	6588	4322	11509.5	8622	8248	8333.5	4312	4895	-0.0663397	0.831933	0.992051
ybaV	463937	464308	+	132.5	122.5	123	200.5	134.5	156	119.5	59.5	65.5	-0.268697	0.316824	0.972714
fadM	464402	464800	+	47.5	28.5	46	43	58.5	70	56	26.5	29.5	-0.158259	0.641313	0.983399
queC	464852	465547	-	1462	1313.5	903	2164	1620.5	2014	1390	813.5	969.5	0.0156037	0.943043	0.995917
ybaE	465612	467312	-	186	123.5	435	113	429.5	1114	70	445.5	631.5	0.395956	0.654159	0.983399
cof	467412	468230	+	303	261	234	391	334	458	262	181	260	-0.0860622	0.489695	0.983399
ybaO	468383	468841	+	199.5	176	223.5	312	285	370.5	198.5	173	205.5	0.0298486	0.857119	0.992051
mdlA	468871	470643	+	359.833	348.167	338	538.5	468.833	736.5	380.167	292.5	408	0.0663747	0.621403	0.983399
mdlB	470636	472417	+	446	406.5	370.5	614.5	548.5	636	474	383.5	326.5	-0.0868784	0.643576	0.983399
glnK	472598	472936	+	2.5	0	4	4	4	6	3	1	5	0.558957	0.530291	NA
amtB	472966	474252	+	88.5	86	107	168	112	188	104	73	98	0.0604738	0.771604	0.992051
tesB	474301	475161	-	710	539	508	964	872	1077	689	495	582	0.0881758	0.47542	0.983399
ybaY	475379	475951	+	509	413	437	863	735	838	583	499	514	0.201127	0.172767	0.86852
ybaZ	475982	476371	-	58	47	115	75	70	193	50	54	108	-0.118868	0.814045	0.992051
ybaA	476672	477025	+	30	33	31	71	35	41	50	26	24	-0.00662568	0.986463	0.998676
ylaB	477067	478617	-	551	513	500	731	566	981	665	474	649	-0.133131	0.312008	0.972714
ylaC	478781	479251	-	3825	3272.5	1925.5	6376	2866	3194	5527.5	2584	2618.5	-0.162313	0.700586	0.983399
maa	479367	479918	-	1718	1393.5	832.5	1842	857	1077	1295.5	512	731.5	-0.69276	0.081718	0.663023
hha	480090	480308	-	1422.5	1267	1876.5	2708.5	1775.5	3762	1889	1729.5	2025.5	0.151411	0.546243	0.983399
tomB	480334	480708	-	473.5	467	790.5	966.5	761.5	1556	736	788.5	852.5	0.21397	0.497272	0.983399
acrB	481254	484403	-	6734.5	5627.5	5802.5	9285	8921	9848	6310.5	4971.5	4889.5	-0.0110235	0.941223	0.995917
acrA	484426	485619	-	3753.5	2860.5	2478.5	5566.33	4378	4746	3719.5	2041.5	2541.5	0.0653853	0.763112	0.989591
acrR	485761	486408	+	401.5	356	367.5	626	424	578	387.5	267.5	351	-0.124072	0.411592	0.983399
mscK	486536	489898	+	3235.5	2547	2143.5	4857	3507	3216	3178.5	1694.5	1621	-0.0693877	0.82287	0.992051
ybaM	490110	490271	-	119.5	121.5	98	171	127	205.5	121.5	84	122.5	-0.0992476	0.57612	0.983399
priC	490285	490812	-	280.5	235.5	231	385	286	471.5	260.5	180	281.5	-0.052617	0.72539	0.985393
ybaN	490882	491259	+	240.5	229.5	208.5	299	250.5	207	228.5	130.5	100.5	-0.465522	0.162226	0.853697
apt	491412	491963	+	6440	4985.5	2305	10294.5	5549	3443.5	7150	1851	1501	-0.0925386	0.885948	0.993821
dnaX	492092	494023	+	2773	2453	2028.5	3984.7	2837.5	2849	2772	1421.5	1509	-0.21334	0.44913	0.983399
ybaB	494076	494405	+	3304.5	2533.5	2320.5	4612	3804.5	3801.5	2926	1927.5	1923	-0.0399665	0.854625	0.992051
recR	494405	495010	+	3267	2775	2480.5	4578.5	3822	4087	2954.5	1948	2022	-0.081543	0.66321	0.983399
htpG	495120	496994	+	5031	3101.5	6215	6252	4669.5	5127	3019	2938.5	2208.5	-0.48046	0.138325	0.805407
adk	497175	497819	+	8722	7601	5112	13104	10489	8788	9741	5048	3948	-0.0146216	0.968663	0.996314
hemH	498055	499017	+	645	517	487	825	784.5	915	626	458	625	-0.0259132	0.834238	0.992051
aes	499014	499973	-	116	94	109	110	144	225	90	100	171	-0.0842703	0.794868	0.992051
gsk	500125	501429	+	1870	1435	834	2535	1803	1133	1826	749	620	-0.180943	0.713323	0.983399
ybaL	501562	503238	-	1256	1086	1368	1802	2190	2680	1306	1432	1493	0.191932	0.393326	0.983399
fsr	503476	504696	-	221	227	255	320	308	533	213	230	266	0.0368611	0.87375	0.993729
ushA	504914	506566	+	646	529	791	999	948	1639	626	595	825	0.181755	0.45957	0.983399
ybaK	506603	507082	-	979	859	652	1535	1132	1398	1064	561	735	0.0659478	0.760683	0.988652
ybaP	507286	508080	-	237	231	518	295	585	1024	197	473	559	0.235061	0.686238	0.983399
ybaQ	508218	508559	+	380	342	668	572	664	1191	359	608	621	0.100192	0.811401	0.992051
copA	508875	511379	-	427	355	417	568	593	921	354	362	475	0.12581	0.545694	0.983399
glsA	511641	512573	+	8	2.5	13	7	18.5	21.5	7.5	5.5	8	0.375225	0.555482	NA
ybaT	512576	513868	+	40.5	45	40.5	61	55.5	101.5	32	42.5	54	0.125673	0.681118	0.983399
cueR	513993	514400	+	229.5	205.5	332.5	378	528	715	229.5	357	428	0.404575	0.280163	0.961159
ybbJ	514401	514859	-	159	115	141.5	221.5	168.5	335.5	156.5	124.5	195.5	0.123274	0.578664	0.983399
qmcA	514856	515773	-	244	175	250.5	394.5	377.5	607.5	250.5	262.5	394.5	0.373938	0.142908	0.811168
fetA	515919	516596	+	277.5	241.5	314.5	397.5	480	842	296.5	406	569	0.356112	0.296101	0.972714
fetB	516583	517362	+	232.5	167.5	237.5	295.5	298	599	190.5	244	312	0.211862	0.501956	0.983399
ybbN	517425	518279	-	1853.5	1312.2	1393	2157.5	1960.5	2028	1430.5	967.5	1085.5	-0.194376	0.265488	0.958875
ybbO	518340	519149	-	467.5	370	360.5	586.5	461	751	423	249.5	433.5	-0.0779249	0.638636	0.983399
tesA	519139	519765	-	255	199	284.5	336	245.5	490	224.5	174	284	-0.149715	0.530136	0.983399
ybbA	519733	520419	+	90.5	95	132.5	176.5	131.5	264.5	98	101	140	0.151219	0.602895	0.983399
ybbP	520416	522830	+	165.5	152	156.5	247.5	193.5	328.5	174	113	200	0.0269662	0.884713	0.993821
rhsD	523261	527541	+	136.5	118	164.5	197	194.5	378.333	139	142	209.167	0.184518	0.526408	0.983399
ybbC	527581	527949	+	15.5	20.5	35.5	27	29.5	55	32.5	19.5	29	-0.0634897	0.875979	0.993729
rhsH	527952	528659	+	12	6	12	18	13	26.5	6	11.5	10.5	0.255581	0.581871	NA
ybbD	528640	529130	+	7	2	2.5	6	7.59091	24.5	6.5	7	14	1.10427	0.134363	NA
ylbI	529500	529592	+	2	0	3	2	2	6	3	3	2	0.314306	0.747666	NA
ylbG	529595	529660	-	7.5	6	7	11	4	15	6.5	5.5	10	-0.169463	0.754383	NA
ylbG	529660	530016	-	72	50	51.5	104.5	83	142	48.5	53.5	91	0.25595	0.376941	0.983399
mnmH	530132	531226	-	338.5	306.5	274.5	463	403	639	337.5	240.5	316.5	0.0470424	0.713269	0.983399
allS	531295	532221	-	8	13.5	10	12.5	10	38	10.5	7.5	23.5	0.162452	0.787975	NA
allA	532451	532933	+	42.5	55.5	73.5	60.5	94.5	132	49.5	70	78	0.0473392	0.905434	0.994924
allR	533011	533826	+	1783.5	1581	1592.5	2654.5	2517.5	3357.5	1828.5	1412.5	1776	0.127023	0.128772	0.787912
gcl	533916	535697	+	22	20.5	35.5	27	40	72	29.5	33	34.5	0.138679	0.736042	0.985393
hyi	535710	536486	+	6	6	3	10.5	9	7.5	11	7.5	10	0.206699	0.709329	NA
glxR	536586	537464	+	24	15	26	47.5	34	45	28.5	18	14.5	0.313649	0.358732	NA
ybbW	537633	539087	+	4.5	3	0.5	13	9.5	10.5	4	0.5	6	1.61598	0.0488251	NA
allB	539147	540508	+	43.5	36.5	42	91	55.5	99.5	53	47.5	59	0.349383	0.14851	0.817579
ybbY	540565	541866	+	21	17.25	16	29.5	37.0909	42	15.5	22.5	22.5	0.367716	0.281179	NA
glxK	541888	543033	+	20	25.5	29.5	41.5	44	50	27.5	23.5	18.5	0.179972	0.578702	0.983399
allE	543261	544046	-	201	140.5	133.5	312.7	216.5	322	206.5	139	168.5	0.190967	0.281177	0.961159
allC	544057	545292	-	70.5	56.5	86.5	100	86.5	120	82	56	73.5	-0.133214	0.54947	0.983399
allD	545314	546363	-	5.5	5	4	5.5	5	14	7.5	2	6	0.0534288	0.93112	NA
fdrA	546680	548347	+	3.5	4	5	10.5	6.5	7	9.5	4.5	5	0.169679	0.783376	NA
ylbE	548357	549616	+	10.5	9	8.5	23	17.5	18.5	8.5	7.5	16	0.486277	0.277538	NA
ylbF	549627	550442	+	5.5	5	4	12	14	15	9	2.5	8.5	0.806652	0.141016	NA
ybcF	550439	551332	+	16.5	13	19.5	21.5	22	32.5	7	12.5	18.5	-0.0321917	0.936361	NA
purK	551527	552594	-	335.5	263.5	177.5	408	340.5	207.5	346	142	116.5	-0.288238	0.536638	0.983399
purE	552591	553100	-	174	153	72.5	221.5	151.5	118.5	162.5	63.5	63.5	-0.299138	0.52213	0.983399
lpxH	553218	553940	-	1874.5	1607	1169	2586.5	1954	2039	1928.5	1070	1020	-0.125669	0.657473	0.983399
ppiB	553943	554437	-	13408	12411.5	11104	21627	17565	20153	14970	10578.5	10678	0.0420381	0.801534	0.992051
cysS	554611	555996	+	4432	3500	2076	6442	4692	3299	4360	1882	1679	-0.0631627	0.887555	0.993821
ybcI	556032	556553	-	18.5	19	20	30	20	28	25	9	15.5	-0.20883	0.562049	NA
ybcJ	556661	556873	-	324	273.5	279.5	503	416	635.5	348	291	380	0.161762	0.186088	0.891351
folD	556875	557741	-	990.5	854.5	909.5	1586	1420	1890.5	1076	846	1137.5	0.174456	0.0716071	0.61548
sfmA	558212	558754	+	10	12	13	14	11	16	10	9	6	-0.437124	0.309127	NA
sfmC	558974	559666	+	3	0	2	2	0	0	1	0	0	-1.92332	0.296879	NA
sfmD	559697	562300	+	37.5	27	38	63	43	60.5	31	24	41	0.0332616	0.904269	0.994924
sfmH	562336	563319	+	11	10	3	17	8.5	11.5	13.5	3	4	-0.0185235	0.976887	NA
sfmF	563330	563845	+	9.5	7	5	15	10.5	15	10.5	10	11	0.210525	0.654238	NA
sfmZ	563848	564480	-	13	6	12	15	8	13	15	10	4	-0.437999	0.410423	NA
intD	564815	565978	-	457.5	428	676	642.5	634.5	1206	451.833	478.5	618.833	-0.0342413	0.910843	0.994981
xisD	565858	566079	-	54	48	86	67	102.5	176	57.3333	82.5	95.8333	0.17911	0.672032	0.983399
exoD	566098	566376	-	6.5	6	8	6.5	11	20	12.8333	6	14.3333	0.205523	0.707991	NA
peaD	566376	566687	+	14.5	8.5	8	19.5	7	8	12	6	7.5	-0.408863	0.452111	NA
renD	566684	566776	+	4.91667	3.91667	4.54167	7.66667	11.2083	11.2083	4.5	4.83333	5.70833	0.453343	0.427972	NA
insE	566842	567141	+	64.3167	44.45	70.4917	98.35	110.892	142.275	61.7333	68.5	97.525	0.325574	0.258053	0.948207
insF	567138	568004	+	67.8	54.9	75.25	93.1	76.1	141.45	57.2	47.5333	80.9333	-0.0332585	0.898206	0.994924
renD	568035	568247	+	110.5	89.5	110.25	142.5	74.5	126.25	103.5	44.5	72.5	-0.526541	0.0679285	0.606985
emrE	568315	568647	+	683	603.5	497.5	985	713	861	756	479.5	437.5	-0.122253	0.59793	0.983399
ybcK	568902	570428	+	36	23	30	54	34	40	32	17	16	-0.116389	0.730967	0.985393
ybcL	570893	571444	+	40.5	34	45.5	64.5	38	95.5	38	41.5	50	0.0257723	0.935179	0.995917
ybcM	571454	572251	+	108.5	130	181	227.5	170.5	390.5	184	140.5	214	0.192264	0.541729	0.983399
ylcH	572368	572469	+	8.5	4.5	6.5	13.5	4.5	16.5	4.5	8	6	0.23435	0.697448	NA
ybcN	572466	572921	+	6.5	1.5	3.5	9.5	4	4.5	4.5	6	7.5	-0.0457759	0.948431	NA
ninE	572921	573091	+	1	0	0.5	0.5	1	0	1.5	2.5	2	-0.647693	0.728594	NA
ybcO	573084	573374	+	0	1.5	1	2.5	3	0.5	1	1	0.5	0.138005	0.925238	NA
rusA	573371	573733	+	4	1.5	1	1	2.5	1.5	0.5	0.5	2.5	-1.11124	0.31307	NA
ylcG	573730	573870	+	1.5	2	3	2.5	5	4.5	0.5	1	3	0.0100992	0.991163	NA
quuD	573956	574339	+	21.5	19	36	27.5	19.5	39.5	24.5	26	17.5	-0.496091	0.202216	NA
nmpC	574529	574586	-	313.5	238	183.333	268.5	135	306	154	59.5	133	-0.726246	0.0269977	0.341971
insH	574737	575753	-	2573.93	1951.22	1688.23	2442.38	2299.64	3024.42	1596.37	1097.73	1727.77	-0.32065	0.0389622	0.434726
nmpC	575786	576825	-	20655.5	16739.4	12609.5	17981	17647.6	23254.6	10689.4	8019.11	13562.8	-0.407039	0.0442092	0.465292
essD	577398	577613	+	32.5	46	30	58.5	12.5	46	47.5	13.5	26	-0.60765	0.263732	0.958875
rrrD	577613	578110	+	54.5	45	39	63.5	49.5	89.5	47	27	34	-0.102922	0.672884	0.983399
rzpD	578107	578568	+	14.25	9.5	12.25	19.5	17.75	22.5	13.75	8	14.5	0.0864329	0.821256	NA
rzoD	578327	578509	+	5.25	3.5	4.25	4.5	6.75	6	2.25	3.5	3.5	-0.25321	0.702463	NA
borD	578600	578893	-	8079.5	7121.5	5120.5	15596.5	10102.5	8970	8957	4066	3928.5	0.153631	0.681263	0.983399
ybcV	579184	579594	-	7	5	10	8	10	31	9	10	15	0.437004	0.457427	NA
ybcW	579880	580086	+	36	32	81	84	75	227	69	70	105	0.623857	0.209575	0.906068
ylcI	580251	580445	-	6	11	52.5	12.5	61	95.5	3	58	66	0.552403	0.613024	0.983399
nohD	580834	581379	+	12	8	8.5	17	15.5	35.5	9.5	14	17.5	0.622635	0.17388	NA
aaaD	581354	581662	+	4	4.5	3	3	5	7	2.5	1.5	4	-0.212529	0.763969	NA
tfaD	581660	582097	+	2.5	6	5	10	3.5	19.5	8	4	7	0.652896	0.328446	NA
ybcY	582152	582804	-	60	68.5	101.5	127	86.5	163.5	100	86	79.5	0.0152514	0.959589	0.995917
ybcY	582803	582806	-	4	2.5	6.5	4	5.5	7.5	4	5	4.5	-0.0752155	0.910688	NA
tfaX	582953	583135	+	21	15	37	45	37	71	33	44	34	0.37509	0.364097	0.983399
appY	583681	584430	+	382	346	761	704	534	1593	446	483	934	0.180204	0.707394	0.983399
ompT	584680	585633	-	33201	26685	22163	40708	31711	33635	31627	20254	18623	-0.256664	0.287966	0.967029
envY	586147	586908	-	8	6	31	31	25	36	14	22	33	0.337962	0.591247	NA
ybcH	587091	587981	-	111.5	65.5	71.5	171	135	133.5	117	99.5	86	0.196483	0.467288	0.983399
nfrA	587982	590954	-	360.5	306.5	309.5	631.5	485.5	559.5	354	344	287.5	0.139611	0.494469	0.983399
nfrB	590941	593178	-	210	184	166	356.5	232.5	293	220	181.5	187	0.00655517	0.973467	0.997224
cusS	593328	594770	-	198.5	170	112	279	225.5	193	219.5	96.5	107	-0.071737	0.839269	0.992051
cusR	594760	595443	-	246.5	226	150	358	226.5	271	274.5	107.5	135.5	-0.179159	0.598291	0.983399
cusC	595600	596973	+	9	8	16	16	11	21	9	10	13	-0.138228	0.758261	NA
cusF	597131	597463	+	14	7	10	23	18.5	16	13	9	7.5	0.249292	0.569242	NA
cusB	597479	598702	+	29.75	26.5	12.25	51.5	40.5	36.0833	34.75	19.75	34.25	0.291723	0.439992	0.983399
cusA	598714	601857	+	64	57	63	84	85	112.5	70.5	61.5	63.5	-0.0464822	0.820653	0.992051
pheP	601959	603335	+	1450	1184	542	2097	1179	806	1642	483.5	443	-0.227773	0.696535	0.983399
ybdG	603416	604663	-	988	869.5	750.5	1517.5	1361.5	1479.5	1074	761.5	873	0.105645	0.483188	0.983399
nfsB	604771	605424	-	3948	3264	2762	5249	4211.5	4762	3416	2610	2881.5	-0.122026	0.444619	0.983399
ybdF	605518	605886	-	245.5	197	291	318.5	354	567.5	225	296.5	350.5	0.0779813	0.794616	0.992051
ybdJ	605951	606199	-	227.5	209.5	180.5	294	186	235.5	267.5	138	128.5	-0.435751	0.136801	0.803568
ybdK	606265	607383	-	46	37	49	58	80	173.5	40.5	64	128.5	0.536412	0.281735	0.961159
hokE	607836	607988	+	8.5	7	13	19	13	25.5	11.5	11.5	21	0.370772	0.412306	NA
insL	608065	609177	+	989	913.333	793.667	952.667	847.167	984.667	666	571.167	490.667	-0.596654	0.000982762	0.0293204
entD	609459	610079	-	35	31	64	53	29	82	50	26	41	-0.384363	0.347564	0.983399
fepA	610254	612494	-	137	217	332	169	198	349	136	175	164	-0.65596	0.118097	0.753805
fes	612737	613939	+	98	144	234	62	138	121	59	70	45	-1.22414	0.0125408	0.205783
ybdZ	613942	614160	+	17.5	23	61	13.5	27	57.5	10.5	21.5	32.5	-0.784949	0.244826	0.937895
entF	614157	618038	+	300.5	375	760	248.5	349	896.5	244.5	240.5	502.5	-0.697709	0.199622	0.901923
fepE	618254	619387	+	11	15	8	23	16	18	14	9	6	0.0947874	0.831638	NA
fepC	619384	620199	-	195	246	365.5	171.5	243.5	431	165	140	198.5	-0.64076	0.0867328	0.667336
fepG	620196	621188	-	149.5	204	261	135.5	215.5	265	134.5	102.5	115	-0.672019	0.0453339	0.471629
fepD	621185	622189	-	247.5	299	303.5	238	283	199	227.5	132.5	72.5	-0.863422	0.0439723	0.464153
entS	622300	623550	+	371	464	363	323	446	248	362	198	99	-0.836037	0.0871882	0.668258
fepB	623554	624510	-	320	373	362	447	406	410	314	202	191	-0.387404	0.113097	0.747441
entC	624885	626060	+	138	256	363.5	129	170.5	191.5	137	97	68.5	-1.30977	0.00309818	0.0740691
entE	626070	627680	+	202.5	298	533.5	136.5	254.5	425	165	165	179.5	-1.06228	0.0267542	0.34008
entB	627694	628551	+	103.5	137	258	82	117.5	262	78.5	77	132	-0.850592	0.0866797	0.667336
entA	628551	629297	+	102	116	189.5	56	77.5	201.5	75	61	111.5	-1.02258	0.0291849	0.364434
entH	629300	629713	+	79	85	137.5	59.5	65	162	47.5	41	74.5	-0.804071	0.0546594	0.529009
cstA	629894	631999	+	1078	1048	1262	650	950	1712	515	935	935	-0.729493	0.0693613	0.611585
ybdD	632182	632379	+	131	114	193	95	143	377	64	136	257	-0.247365	0.67455	0.983399
ybdH	632389	633477	-	89	60	129	149	150	241	116	112	112	0.278382	0.377246	0.983399
ybdL	633586	634746	+	100	103	124	178	219	278	142	147	190	0.381816	0.133434	0.802598
ybdM	634747	635376	-	89.5	73	91	130.5	139.5	172	97	85.5	103	0.146839	0.450816	0.983399
ybdN	635349	636569	-	32.5	23	29	32.5	23.5	39	25	21.5	21	-0.4831	0.0965224	NA
ybdO	636716	637618	-	19	20	34	29	20	52	27	21	27	-0.24022	0.534857	NA
dsbG	637827	638573	-	464	320	283	556	467	414	398	232	233	-0.17921	0.524567	0.983399
ahpC	638945	639508	+	35596	26872	22898	43336	38166	36727	30546	18832	21349	-0.146892	0.503764	0.983399
ahpF	639753	641318	+	7475	6385	5146	9200	8045	7306	6202	4095	4234	-0.248841	0.284213	0.961159
uspG	641439	641867	-	493	498	740	911	1353	2332	620	1253	2012	0.708475	0.148115	0.817579
ybdR	642088	643326	+	136	111	144	203	158	273	136	104	172	0.0221714	0.915865	0.995917
rnk	643557	643967	-	2931	2816	1680	3120	2285	2480	2436	1309	1431	-0.544625	0.0623943	0.574601
rna	644197	645003	-	1298	1249	1273	1827	1786	2464.5	1315.5	1093	1556	0.00629095	0.964932	0.995917
citT	645117	646580	-	37	25	34	35	38	59.5	34.5	28	37	-0.192377	0.492269	0.983399
citG	646631	647509	-	3	4	1	4	4	2	2	4	2.5	-0.303696	0.72531	NA
citX	647484	648035	-	21.5	12	8	12	16.5	19	12	15.5	15.5	-0.470001	0.292214	NA
citF	648039	649571	-	3.5	3	7.5	12	6.5	15.5	4	3.5	13	0.483709	0.463793	NA
citE	649582	650490	-	2	0	3.5	1	0	2.5	3	0	3.5	-1.71304	0.220257	NA
citD	650487	650783	-	0	0	0	1	2	1	1.5	0	2.5	2.23937	0.191276	NA
citC	650798	651856	-	0	1	1	3	4	8	0.5	2	6	2.2045	0.0964638	NA
citA	652235	653893	+	167.5	151.5	155	291.5	204.5	315.5	181.5	115.5	172.5	0.109175	0.493832	0.983399
citB	653862	654542	+	159.5	115.5	87	286.5	140.5	173.5	160.5	78.5	95.5	0.0949733	0.786354	0.992051
dcuC	654583	655968	-	60	47	646	75	392	6106	49	985	5283	2.20951	0.206754	0.904484
pagP	656557	657117	+	44	47	72	85	66	214	46	84	130	0.416272	0.415322	0.983399
cspE	657292	657501	+	115140	120447	70540	104841	80221	95855	112915	61419	53748	-0.766342	0.0142866	0.224238
flc	657555	657938	-	325	258	230	561	396	498	432	212	280	0.198219	0.387218	0.983399
ybeM	658031	658225	+	26.5	27.5	43	38	42.5	83.5	20	37	53	0.0508319	0.912575	0.995256
ybeM	658225	658818	+	59.5	50.5	95.5	76.5	75	189.5	51	66	118	0.00185667	0.996795	0.999286
tatE	658947	659150	+	884	842	611.5	1586.5	1063.5	1249	1309	705	812	0.0974165	0.702516	0.983399
lipA	659251	660216	-	4642	3384	3127	8254	6995	9075	5809	4624	4971	0.484664	0.000284907	0.0100835
ybeF	660425	661378	-	45	45	32	80	33	64	57	24	40	-0.132436	0.711864	0.983399
lipB	661637	662278	-	1276	1133.5	740	1710	1029.5	1252	1278.5	512	550	-0.29435	0.420467	0.983399
ybeD	662379	662642	-	1142.5	962.5	767.5	2238.5	1408	1529	1536.5	1013.5	703.5	0.219236	0.506836	0.983399
dacA	662752	663963	-	5921.5	4653.5	3074.5	8491.5	5883	5052.5	5780.5	2725.5	2611	-0.0968619	0.798512	0.992051
rlpA	664102	665190	-	2252	1723.5	1735.5	2895.5	2527.5	3034.5	1996.5	1429	1810	-0.0735222	0.493436	0.983399
mrdB	665201	666313	-	1423.5	1161	1010	1877.5	1625.5	1478.5	1494	970	646.5	-0.147087	0.650343	0.983399
mrdA	666316	668217	-	2670	2302.5	1259	3985	2247.5	1617	2914.5	1071.5	873	-0.265659	0.613103	0.983399
rlmH	668248	668715	-	1961	1454	812.5	2546	1715	1509.5	2014.5	707	796	-0.151613	0.735274	0.985393
rsfS	668719	669036	-	2478.5	1987.5	1199	3772	2047	1960	2747	861.5	967	-0.155442	0.74427	0.987073
cobC	669296	669907	-	119.5	126.5	119	206.5	136.5	181.5	123.5	82.5	102	-0.137624	0.492685	0.983399
nadD	669931	670572	-	401.5	352.5	293.5	510.5	408.5	469.5	361.5	237	277.5	-0.234487	0.171874	0.86852
holA	670574	671605	-	1100	933	778.5	1438.5	930	1264	918	543	638.5	-0.278245	0.1716	0.86852
lptE	671605	672186	-	2474	2083	2218.5	3441.5	3079.5	3352	2316	1762	1444	-0.0948754	0.651006	0.983399
leuS	672201	674783	-	8560	7164	6609.5	11972	10638.5	9282	7864	5304.5	4313	-0.103596	0.704083	0.983399
ybeL	675018	675500	+	270	222	359	265	440	1181	194	370	723	0.411144	0.482489	0.983399
ybeQ	675570	676547	-	25	28	31	51	32	54	30	30	28	0.0338284	0.908236	0.994924
ybeR	676711	677418	+	5.5	4.5	2.5	6.5	6.5	10.5	5	2	2	0.219537	0.73741	NA
djlB	677415	678842	+	23.5	7.5	15.5	18.5	10.5	25.5	14	15	10	-0.496251	0.282546	NA
ybeT	678852	679406	-	17	7	16	25	11	8	6	8	7	-0.479205	0.403403	NA
ybeU	679508	680215	+	18.5	10.5	6.5	16.5	19.5	22	11	6.5	14.5	0.141902	0.752546	NA
djlC	680212	681663	+	76.5	71.5	123.5	122.5	98.5	200	109	85.5	113.5	-0.0762278	0.80248	0.992051
hscC	681723	683393	-	118.5	125.5	126	103	88	232	65	76.5	139	-0.526775	0.171097	0.86852
rihA	683477	684412	-	1756	1402	1501	1000	1662	3441	881	1379.5	2199	-0.308794	0.496324	0.983399
gltL	684530	685255	-	565	541	393	536.5	538.5	667	471	357.5	374	-0.43117	0.0138216	0.218842
gltK	685255	685929	-	213	194.5	109	232	179.5	235	145	102	169	-0.315954	0.223224	0.925461
gltJ	685929	686669	-	231.5	207	144	224.5	153	346	191	134.5	203	-0.374808	0.132916	0.802387
gltI	686839	687747	-	1232	964	1060	1221	1149	2164	768	990	1399	-0.204096	0.478179	0.983399
insH	687997	689013	-	1508.39	1162.46	1056.74	1592.75	1476.51	1944.21	1049.47	785.344	1162.57	-0.217166	0.103431	0.72082
lnt	689343	690881	-	1202	1066.5	706.5	1596	1311.5	1131	1072.5	563.5	625	-0.171035	0.576575	0.983399
ybeX	690906	691784	-	1970.5	1591.5	1375	2823.5	2013.5	2513.5	2040	1053.5	1366	-0.0658157	0.758092	0.988384
ybeY	691874	692341	-	505.5	400	425.5	787	653.5	931.5	466	406.5	580	0.176899	0.210559	0.908554
ybeZ	692338	693378	-	1199	1014	1134	2085.5	1831.5	2620	1253.5	1209.5	1360	0.304398	0.0226024	0.304457
miaB	693531	694955	-	3889	3130	2008	5988	4629	3158	4200	2161	1534	0.0179805	0.967247	0.996314
ubiF	695101	696276	+	480	414	566	755	763	1325	514	454	718	0.275188	0.27414	0.961159
asnB	697513	699177	-	865.5	611	895	1226	1318	2210	778	993	1351	0.327002	0.278111	0.961159
umpH	699574	700326	-	1235.5	1144	1105.5	1651.5	1579.5	2239	1060	793	1317.5	-0.0121139	0.939331	0.995917
nagC	700374	701594	-	1203.5	1125	1600.5	1363.5	1483	3123.5	879.5	954	2172	-0.106987	0.797545	0.992051
nagA	701603	702751	-	2380	1968.5	3440	1799	2093	5162.5	1344.5	1227.5	4116	-0.509638	0.335274	0.983399
nagB	702811	703611	-	3903	2746.5	3894	2303	3426.5	4774	1733	1819.5	4655.5	-0.66585	0.114403	0.74891
nagE	703944	705890	+	5401	4744	6987	3277	4783	10907	2358	3058	8185	-0.573762	0.279955	0.961159
glnS	706093	707757	+	4550	3876	3331	6524	6016	5349	4590	3425	2292	-0.0123153	0.967388	0.996314
chiP	708334	709740	+	435.5	413	212	264	815	1189	250	785.5	776	0.436982	0.481381	0.983399
chiQ	709790	710116	+	25.5	32	30	35	30	45	21	29.5	32	-0.348404	0.276491	0.961159
fur	710200	710646	-	10437.5	9348	6821	14554	9768	12517	11167.5	6067	7135.5	-0.1739	0.46437	0.983399
uof	710639	710725	-	2476.5	2183	1489	3678	2115	2625	2740.5	1236	1452.5	-0.184483	0.569375	0.983399
fldA	710935	711465	-	7550	6364.5	5175	13152.5	8930.5	9649	8782.5	4533	4935.5	0.102826	0.707819	0.983399
ybfE	711605	711898	-	709	510	284	1025	407.5	452.5	689.5	157	213	-0.286883	0.618784	0.983399
ybfF	712038	712802	-	442	302.5	331	582.5	559	746.5	401	350	430.5	0.165436	0.250201	0.939716
seqA	712987	713532	+	2979.5	2469	2373	4354	3281.5	4382	2777.5	1969	2402	-0.0304428	0.776198	0.992051
pgm	713558	715198	+	4195.5	3366	3094	5479	4867.5	5527	3524.5	2491	2902	-0.0601089	0.650522	0.983399
ybfP	715412	715906	+	68	68	51	84	34	73	61	19	26	-0.647319	0.118081	0.753805
ybfG	715947	716597	-	44	34	19	53	28	36.5	41	11	14	-0.361467	0.459865	0.983399
ybfI	716721	716870	-	0	0.5	1	0.5	0	0.5	1	0.5	0	-1.60947	0.675014	NA
potE	716946	718265	-	80.5	70.5	91	128.5	98.5	170.5	91	74.5	102.5	0.0414416	0.842676	0.992051
speF	718262	720460	-	26.5	10	29	50	29.5	62.5	15	27	36.5	0.451925	0.340018	0.983399
ybfK	720583	720840	+	0	0	1	1	0	1	0	0	0	0.16945	0.950368	NA
kdpE	721056	721733	-	110	78.5	74	113.333	89.5	140.5	84	54.5	64	-0.266496	0.17407	0.86852
kdpD	721730	724414	-	450.5	383.5	460	647.5	545	775.5	375	369	449.5	-0.0571775	0.722441	0.985393
kdpC	724407	724979	-	57	49	48	83	70	91	54.5	46	35	0.0112697	0.961816	0.995917
kdpB	724988	727036	-	35.5	23.5	53	58	39.5	71	38	21	44.5	-0.0986997	0.780993	0.992051
kdpA	727059	728732	-	10	11	11.5	8	13.5	10	9.5	5.5	1.5	-0.679077	0.208097	NA
kdpF	728732	728821	-	1	0.5	0.5	1.5	0.5	0	0	0	1.5	0.255921	0.922927	NA
ybfA	729134	729340	+	209	220	598	511	884	1874	406	934	1216	0.929809	0.138838	0.806039
rhsC	729583	733776	+	110.833	81.8333	124.083	179.833	165	265.583	134.5	100.5	135.167	0.275636	0.185992	0.891351
ybfB	733776	734102	+	13	6.5	5.5	17.5	9	14	12.5	4.5	8	0.0714655	0.888087	NA
rhsO	734133	735653	+	22.5	25.3333	21.25	56	23.5	46.25	40	19.5	22	0.215563	0.564777	0.983399
ybfC	735650	736219	+	27	28.5	24	50.5	24	51.5	40	13.5	20.5	-0.00760689	0.984017	0.998465
ybfQ	736445	736684	+	4	7	1	6	3.5	10	8	7	4	0.0545344	0.937583	NA
ybfL	736825	737961	+	11	8	15	17.5	12	12	8.5	11	8	-0.342471	0.46578	NA
ybfD	738092	738853	+	7	14	12	15.5	16	17	12.5	6	12.5	-0.0909358	0.837338	NA
ybgA	739001	739510	+	26.5	31	29.5	57.5	34.5	90	28	37	66	0.354864	0.390814	0.983399
phr	739507	740925	+	142.5	118	131.5	213.5	153.5	201	157	103	120	-0.115139	0.523279	0.983399
dtpD	741075	742556	-	60	55	57	142	128	131	117	58	67	0.581765	0.0294692	0.364434
ybgI	742827	743570	+	496.5	424.5	631	604.5	852.5	1469	427	542	714	0.223627	0.531082	0.983399
ybgJ	743593	744249	+	370	327	421.5	488	500	1010	327	320	518.5	0.136799	0.647108	0.983399
ybgK	744243	745175	+	370	388.5	446	508.5	506.5	1007.5	327.5	309	569	0.0447269	0.886531	0.993821
ybgL	745165	745899	+	312	318	314.5	415	363	646.5	292.5	226.5	372.5	-0.0915828	0.652704	0.983399
nei	745935	746726	+	249.5	186	166	271	245	358	159	119.5	196	-0.11418	0.529763	0.983399
abrB	746723	747769	-	91	98	594	93	586	2084	66	904	1673	0.998614	0.387674	0.983399
ybgO	747921	748982	-	27.5	19.5	20.3333	22.5	21	33	18	22	29	-0.497369	0.13969	NA
ybgP	748979	749707	-	7.5	13	16	20.5	17	19.5	18	3	11.5	-0.0449614	0.928695	NA
ybgQ	749722	752169	-	13	2.5	10	8	9	13	11	5	5.5	-0.378488	0.514812	NA
ybgD	752229	752795	-	4	3	6	5	6	12.5	4	7	5	0.143927	0.822561	NA
gltA	753185	754468	-	8653	5317	4142	6705	5327	6099	4843	3359	3601	-0.614074	0.0143707	0.224581
sdhC	755177	755566	+	3129.5	1844	605.5	1638	1069	726	1349	777.5	383	-1.26364	0.0420738	0.457489
sdhD	755560	755907	+	1341.5	870.5	314.5	759	531	415.5	615	439.5	195	-1.14382	0.0438424	0.464138
sdhA	755907	757673	+	7941	6432	3553	5426.5	4546.5	4677.5	4210	3990	2270	-0.906829	0.0137326	0.218391
sdhB	757689	758405	+	4284	3396.5	1828	3540.5	2820.5	2915	2497	2327	1564	-0.65012	0.0621705	0.574601
sucA	758706	761507	+	11229	9998.5	6765	11304	9575	10575	8136.5	6136	5595	-0.4626	0.0446122	0.466812
sucB	761522	762739	+	6512	6288.5	6951	9176.5	8820	7858	6451.5	3997	4091	-0.242641	0.312142	0.972714
sucC	763014	764180	+	4824	4196.5	4921.5	6319	5653	5436	5042	2793	2817	-0.312941	0.216092	0.91157
sucD	764180	765049	+	4215	3437.5	4394.5	5868	5161	4328	4484	2375	2451	-0.272439	0.352138	0.983399
mngR	765153	765875	-	382	353	293	616	477	657	388	283	324	0.112706	0.400076	0.983399
mngA	765984	767960	+	15.5	12	11	25	21	19	14.3333	13.5	5.5	0.106119	0.806494	NA
mngB	767978	770611	+	170.5	158	231	290	252	451	188	158.5	249.5	0.138234	0.594199	0.983399
cydA	771458	773026	+	6381.5	5823	10386.5	9151	11758.5	19767	6683	6285	11585	0.151124	0.688521	0.983399
cydB	773042	774181	+	2783.33	2779.17	4056.83	3618.67	3951.17	7658.17	2307.67	2029.83	3875.5	-0.0443623	0.897513	0.994924
cydX	774196	774309	+	506.833	458.667	572.333	620.167	624.667	1048.17	437.667	308.833	563.5	-0.106551	0.650261	0.983399
ybgE	774309	774602	+	696.333	614.167	698.833	833.167	771.667	1101.67	530.667	359.333	564	-0.233932	0.100986	0.710068
ybgC	774752	775156	+	1403.5	1217	943.5	2048	968.5	1209	1465	546	700	-0.394342	0.305484	0.972714
tolQ	775153	775845	+	1900.5	1436	728	2449.5	1547.5	1308.5	1702.5	614	668.5	-0.213058	0.65172	0.983399
tolR	775849	776277	+	858.5	712.5	419.5	1083.5	874	625	773	424	342	-0.218219	0.588181	0.983399
tolA	776342	777607	+	2734.5	2367.5	2038	3590.5	2655	2476	2684	1576	1094	-0.334521	0.329961	0.981185
tolB	777740	779032	+	10356	8456.5	6875	13255.5	11978.5	11913.5	9138	6419.5	5982.5	-0.0901822	0.683723	0.983399
pal	779067	779588	+	18841.5	15305	13246	22967.5	20718	23542.5	17981.5	13797.5	12823.5	-0.12962	0.464304	0.983399
ybgF	779598	780389	+	10276.5	9037.5	7279.5	12213.5	9987.5	10914.5	9066	5934	5333.5	-0.317	0.166947	0.861967
nadA	782085	783128	+	159	131	203.5	264	285.5	554	178.5	189.5	311	0.462283	0.174385	0.86852
pnuC	783166	783885	+	165	115	152.5	195	235.5	467	122.5	153.5	274	0.367439	0.339317	0.983399
zitB	783882	784823	-	148	109	247	169.5	275.5	533	149	238.5	343	0.248346	0.620244	0.983399
ybgS	784937	785317	-	80	71	90	161.5	161.5	254	123	124.5	144	0.589376	0.00815302	0.151713
aroG	785633	786685	+	2200	1973.2	3066	2687	2994	6570	1880	2403	3784	0.0433749	0.91222	0.995256
gpmA	786843	787595	-	11296	9226	8489	16895	13245	16324	10569	8148	8826	0.0376132	0.774296	0.992051
galM	787797	788837	-	5816.5	5210	4280.5	4520	3880.5	4694	3078	2079	2680	-0.868318	1.96913e-11	2.73406e-09
galK	788831	789979	-	3852.5	3072.5	3378	2282.5	1677	2357	1622.5	965	1439	-1.3612	1.23171e-22	4.44647e-20
galT	789983	791029	-	2040.5	1772	3542.5	426	482	919.5	279.5	365.5	519.5	-2.71687	2.46729e-11	3.29886e-09
galE	791039	792055	-	2186.5	1853.5	4005	597.5	806.5	1387.5	492	544.5	732.5	-2.22915	3.51565e-08	3.43014e-06
modF	792316	793788	-	652.5	550.5	722.5	719	814.5	1416.5	528	657	897.5	-0.0696294	0.817962	0.992051
modE	793856	794644	-	769.5	606.5	662.5	1028	846.5	1285.5	726	503	678.5	-0.0284594	0.779282	0.992051
acrZ	794773	794922	+	2689	2598	2300	4360	2989	4644	3297	2275	2493	-0.00640314	0.965981	0.995917
modA	795089	795862	+	1677	1374	1658	2773.5	2535.5	4457	2075.5	2094	2875.5	0.372094	0.0810592	0.66055
modB	795862	796551	+	713.5	608	533.5	1094	919.5	1800.5	808	638	1109	0.357246	0.116475	0.753542
modC	796554	797612	+	921.5	785	580.5	1454.5	1238	1964	1081.5	791	1319.5	0.365661	0.0628237	0.575618
ybhA	797613	798431	-	673	534	331	917	672	563	710	321	283	-0.11916	0.769071	0.991907
pgl	798586	799581	+	1189	938	1118	1412	1526	2470	1005	961	1234	0.0644406	0.751532	0.98801
ybhD	799622	800575	-	18	20	21	41	18	28	19	22	16	-0.105305	0.790164	NA
ybhH	800759	801811	+	12	4	7	28	16	18	23.5	11	7	0.806781	0.152171	NA
ybhI	801887	803320	+	9	5	5	19	10	18	14.5	17	9	0.650986	0.208427	NA
ybhJ	803503	805764	+	68	58	55	105	73	124	64	42	56	0.0739625	0.717064	0.984663
ybhC	805998	807281	-	4399	3444	2197.5	6078.5	4783	3319.5	4181	2232	1470	-0.0927897	0.833838	0.992051
ybhB	807433	807909	-	404	323.5	290.5	528.5	474.5	484.5	433.5	313	296	-0.0822894	0.687416	0.983399
bioA	807968	809257	-	91	88.5	90	161	153.5	131	98.5	66	75	0.0994653	0.684037	0.983399
bioB	809344	810384	+	46	39	29.5	58	68.5	90.5	45.5	44	46	0.257553	0.316349	0.972714
bioF	810381	811535	+	37	34.5	37	44.5	37.5	85	30.5	27.5	25	-0.0612655	0.840755	0.992051
bioC	811522	812277	+	32.8333	29.6667	27	51.5	32.8333	67.5	24.1667	30	27.5	0.0899833	0.762365	0.989267
bioD	812270	812947	+	40.5	29.5	37.5	44	58.5	65	32.5	21.5	44.5	-0.0166458	0.955357	0.995917
uvrB	813526	815547	+	1405	1186	1263	3537	3419	4870	2577	1999	3054	0.956865	8.74199e-12	1.26234e-09
ybhK	815739	816647	-	877	844	801	1180	917	1237	806	554	699	-0.255467	0.0251146	0.324959
moaA	817044	818033	+	1656	1320	3040.5	2054	3164	7616	1385.5	3061.5	5471.5	0.357394	0.554911	0.983399
moaB	818055	818567	+	1017	885.5	986	1485.5	1418.5	3435.5	943.5	868	2642	0.422766	0.348202	0.983399
moaC	818570	819055	+	883.5	754	661.5	1059.5	868.5	1841	757	508	1193.5	0.0237733	0.936716	0.995917
moaD	819048	819293	+	374.5	291.5	245.5	438.5	303.5	656	272	171	343	-0.0645156	0.803386	0.992051
moaE	819295	819747	+	793	618	476	973.5	672.5	1167	597.5	314	684.5	-0.0849597	0.741067	0.986438
ybhL	819884	820588	+	1388	1151	1460.5	2073	2149	3581.5	1513.5	1563.5	2253.5	0.285367	0.241008	0.937895
ybhM	820793	821506	+	73	67	79	107	62	140	70	49	71	-0.192456	0.438768	0.983399
ybhN	821542	822498	-	15	4	17.5	17	18.5	24.5	15.5	6	13	0.0226124	0.963797	NA
clsB	822498	823739	-	16.5	16	20.5	31.5	17	36.5	19	20.5	21.5	0.031224	0.929848	NA
ybhP	823736	824497	-	20.5	19	15	31.5	27.5	42	14.5	15.5	27.5	0.257019	0.46238	NA
ybhQ	824630	825040	+	899	906	933	809	1164	1529	608	928	974	-0.30913	0.336843	0.983399
ybhR	825002	826108	-	63	65.5	51.5	91.5	75	135	68	42.5	73	0.0633443	0.786329	0.992051
ybhS	826119	827252	-	108	104.5	74.5	118	118.5	219	94.5	77	173.5	-0.00986706	0.976584	0.997628
ybhF	827245	828981	-	217.5	197	222	282.5	254.5	838	203	174	573	0.369759	0.472412	0.983399
ybhG	828974	829972	-	129.5	108	271	184	238	965.5	121.5	257	594.5	0.662858	0.353654	0.983399
ybiH	829972	830643	-	125	128	306	231	455	561.5	124	339.5	378	0.475632	0.419766	0.983399
rhlE	830872	832236	+	729	633	472	1708	1150	1027	1310	454	575	0.465535	0.234247	0.933779
ybiA	832468	832950	-	47	56	67	82	118	240	62	88	148	0.657848	0.147698	0.817579
dinG	833070	835220	+	584	509	576.5	1267	1448	2104.5	1010	927.5	1368	0.862872	4.57569e-05	0.00223219
ybiB	835248	836210	+	489	418	473.5	969	900	1642.5	720	602	969	0.662349	0.00225589	0.0587431
ybiC	836351	837436	+	410	298	385	568	559	919	411	419.5	546	0.233923	0.279027	0.961159
ybiJ	837665	837925	-	107	101	243	330	255	416	158	179	221	0.452616	0.257126	0.947169
ybiI	838190	838456	-	29	20.5	51.5	40.5	56.5	77.5	20.5	48	46	0.10825	0.833615	0.992051
ybiX	838530	839207	-	36.5	33	90	38.5	46.5	91.5	31	33	46	-0.572756	0.243334	0.937895
fiu	839249	841531	-	403.5	514.5	624.5	308	367	301	326.5	271	123	-1.29969	0.00226185	0.0587431
mcbA	841796	842056	-	18	14	23	36	18	51	23	17	35	0.234457	0.564057	NA
rlmF	842332	843258	+	404	330	180	720	380	339	521	174	160	0.0464784	0.927872	0.995917
ybiO	843255	845480	-	92	94	83	131	110	157	102	49	89	-0.0972915	0.645936	0.983399
glnQ	845741	846463	-	912	692.5	410.5	1761.5	1280	1718	1066	661.5	934.5	0.607169	0.0196781	0.275846
glnP	846460	847119	-	658	443	284.5	1122.5	711.5	1450.5	710	390	863.5	0.585268	0.0770081	0.64501
glnH	847258	848004	-	2080	1534.5	1576	3724	2881.5	6431.5	2408	1904.5	3314	0.640153	0.0105129	0.179865
dps	848408	848911	-	2459	2088	2305	3594	2878	4045	2145	1943	3029	-0.0413506	0.815493	0.992051
rhtA	849210	850097	-	138	158	67	233	133	140	141	63	47	-0.153531	0.746001	0.98801
ompX	850450	850965	+	44674	39137	34732	70518	64556	84129	54356	44583	43408	0.236865	0.0732075	0.624773
opgE	851014	852597	-	879	768	320	1287	719	513	851.5	308	261	-0.237596	0.669976	0.983399
mntS	852869	852997	-	237	195	239	266	362	375	190	379	226	-0.0575481	0.882405	0.99374
mntR	853183	853650	+	706	651	442.5	930	606.5	723.5	649	358	339	-0.309218	0.294611	0.972714
ybiR	853647	854765	+	441	385	256.5	566	385.5	451.5	438	194	247	-0.258059	0.394438	0.983399
ldtB	854824	855744	-	4464	3089	1796	6968	4149	2759	5113	1478	1486	-0.0129837	0.981456	0.997874
ybiT	855963	857555	+	4280	3528	2070	5955	4272	3426	4340	1878	1588	-0.134709	0.756156	0.988282
ybiU	857796	859061	-	162	119	109	278	218	189	194	104	116	0.198813	0.497137	0.983399
ybiV	859213	860028	-	628	556	458	1157	797	786	734	352	401	0.111213	0.70855	0.983399
ybiW	860174	862606	-	36.5	39.5	47	62.5	42.5	152	39	39.5	119	0.311128	0.560658	0.983399
ybiY	862612	863511	-	3.5	3.5	10	4.5	15.5	32	2	10.5	31	0.804297	0.401217	NA
fsaA	863642	864304	+	36	30	91	44	67	288	38	82	158	0.550259	0.46644	0.983399
moeB	864380	865129	-	535.5	510	535	762.5	755	1203	535.5	425	712	0.106904	0.595135	0.983399
moeA	865129	866364	-	604.5	550	672	868.5	993	1470	580.5	586	833	0.194397	0.416576	0.983399
iaaA	866568	867533	+	294	258.5	503	378	684.5	1334	717	385	738.5	0.467942	0.300387	0.972714
gsiA	867520	869391	+	404.5	330	418.5	420.5	434	1799.5	530	290	1150	0.4435	0.440947	0.983399
gsiB	869411	870949	+	236.5	221.5	183.5	308	282	1237.5	203.5	163.5	765.5	0.750928	0.242659	0.937895
gsiC	870967	871887	+	96	84	77	112	115.5	451.5	76.5	84	264.5	0.655039	0.267561	0.959305
gsiD	871890	872801	+	84	55	66	103.5	68	290.5	66	63.5	154	0.436205	0.383142	0.983399
yliE	872979	875327	+	265.5	258.5	224.5	504	255	453	380.5	137	199	0.0235539	0.943635	0.995917
yliF	875335	876663	+	100.5	79.5	77.5	179	115	166	138.5	67	83	0.180621	0.470087	0.983399
rimO	876710	878035	-	3113	2210	995	4487	3072	1347	3456	1041	703	-0.0621416	0.925675	0.995917
bssR	878248	878631	+	21	29	456	29	288.5	2063.5	24	912.5	1823.5	1.34336	0.434139	0.983399
yliI	878742	879857	+	9	10	46	29	30.5	103.5	15	30.5	68.5	0.54057	0.498572	0.983399
gstB	879854	880480	-	563	457	426	703	756	1007	564	462	588	0.119322	0.397725	0.983399
dacC	880727	881929	+	811	607	631	1010	1033	1330	729	601	753	0.0727162	0.562104	0.983399
deoR	881976	882734	-	850.5	747	559	1270	974	1071.5	857.5	445.5	624	-0.0115155	0.959993	0.995917
ybjG	882792	883388	-	1418.5	1118	695	1938	1180	1003.5	1403.5	479.5	440	-0.253835	0.597988	0.983399
mdfA	883673	884905	+	766	649	317	1127	792	500	854	308	256	-0.104335	0.84429	0.992051
ybjH	884946	885230	-	79.5	83.5	65	149.5	109	125	116	56	76.5	0.0992449	0.70554	0.983399
ybjI	885316	886131	-	282.5	184.5	247.5	333.5	292	506	271.5	180	257	-0.00387236	0.983728	0.998465
ybjJ	886131	887339	-	209	179	183.5	272	288	363	187.5	171	224.5	0.0385977	0.814654	0.992051
rcdA	887423	887959	+	76	70	90	88	126	181	52	108	87	0.0702219	0.861796	0.992051
ybjL	888134	889819	-	1345	1109	826	1914	1245	1594	1393	546	932	-0.10397	0.723141	0.985393
ybjM	890089	890466	+	69	57	195	104	128	490	69	109	326	0.382438	0.609563	0.983399
grxA	890496	890753	-	986	994	678	1083	1006	970	938	622	477	-0.425143	0.146978	0.817579
ybjC	890913	891200	+	422	330.5	393	539.5	567	843	328.5	363.5	404.5	0.104169	0.612275	0.983399
nfsA	891184	891906	+	1382.5	1097.5	1203	1813	1727.5	2633	1130	1002.5	1231.5	0.0814975	0.542585	0.983399
rimK	891967	892869	+	1190	1027.5	942	1585.5	1265.5	1845.5	1090.5	743	957	-0.0860832	0.36535	0.983399
ybjN	892957	893433	+	2224.5	1846.5	1387	3045	2032	2724.5	2106	1432	1852	-0.127764	0.501444	0.983399
potF	893784	894896	+	87	57.5	20.5	139.833	83	76	101	50	39	0.264702	0.621376	0.983399
potG	894991	896124	+	18	18.5	18	27	19.5	41	31.5	31.5	16	0.0222931	0.955488	NA
potH	896134	897087	+	31.5	27	7.5	24	27.5	29.5	20.5	16	24	-0.332794	0.448042	NA
potI	897084	897929	+	42.5	38	36	57	36	66	49.5	29.5	31	-0.21396	0.425563	0.983399
ybjO	897989	898477	+	229.5	188.5	157	334	197.5	217.5	227	86.5	110	-0.248109	0.480887	0.983399
rlmC	898518	899645	+	644.5	519.5	283	1014.5	494.5	357	732.5	190.5	204	-0.230993	0.694048	0.983399
artJ	899844	900575	-	170	118	100	299	248	287	245	145	148	0.474359	0.0502063	0.503458
artM	900866	901534	-	501	392	283	949	754.5	779.5	774	401.5	352	0.457382	0.153618	0.833925
artQ	901534	902250	-	316	281	235.5	688	549	619	485.5	270.5	284.5	0.517597	0.0244209	0.323161
artI	902257	902988	-	611.5	507	426.5	1382.5	1228	1408.5	958	654	822	0.742427	3.24426e-07	2.49186e-05
artP	903006	903734	-	639.5	598	421	1480.5	950.5	983	1084.5	422	507.5	0.410915	0.249726	0.939716
ybjP	903952	904467	-	247	166	213	342	321	459	251	226	370	0.187366	0.392446	0.983399
ybjQ	904593	904916	+	420	342	526.5	517.5	737	1142	434.5	488	747.5	0.216081	0.529454	0.983399
amiD	904913	905743	+	520	449	638.5	671.5	731	1357	515.5	553	815.5	0.08569	0.777187	0.992051
ybjS	905740	906753	-	527	390	232.5	620	366.5	364	432.5	157	214	-0.378211	0.361343	0.983399
ybjT	906852	908282	-	389	318	274.5	502	434	574	348.5	302	294.5	-0.025622	0.865324	0.992667
ltaE	908293	909294	-	984.5	849	790	1370	1321.5	1567.5	893	726	851.5	0.055644	0.617386	0.983399
poxB	909331	911049	-	74.5	58	74	163	137	208.5	91	95	108	0.638593	0.00185456	0.0507194
hcr	911182	912150	-	8	12.5	74.5	18	50	424	9.5	79.5	332	1.50497	0.229472	0.933477
hcp	912162	913814	-	18	17.5	120.5	46	122	482	16.5	151.5	336	1.23633	0.256263	0.946939
ybjE	913958	914857	-	564	372	191	733	471	339	611	206	190	-0.127914	0.81213	0.992051
aqpZ	915352	916047	-	66	50	70	102	78	191	79	64	128	0.294204	0.384518	0.983399
ybjD	916473	918131	+	458	346	562	554	632	1510	402	489	979	0.26447	0.549149	0.983399
ybjX	918128	919120	-	7803	5944	3631	10686	6632	5195	7768	2941	2953	-0.224215	0.625924	0.983399
macA	919235	920350	+	246.5	230	269.5	355.5	301.5	712	285	185.5	378.5	0.16713	0.579152	0.983399
macB	920347	922293	+	272.5	239	218.5	388.5	360.5	510	287	166.5	253.5	0.129251	0.386257	0.983399
cspD	922366	922590	-	2478	1996	2025	1953	2631	4567	1322	2348	3105	-0.184209	0.636371	0.983399
clpS	922913	923233	+	440.5	382.5	725	571	803	1844	370	722	1147.5	0.329177	0.535984	0.983399
clpA	923264	925540	+	4209.5	3485.5	4570	5202	5045	16207	3439	4521	10542.5	0.369598	0.464261	0.983399
infA	926225	926443	-	22418	21860	10313	32862	15945	15376	26991	8325	7536	-0.386281	0.476364	0.983399
aat	926728	927432	-	380	339.5	304	536	405	514.5	376.5	218.5	323	-0.142141	0.381021	0.983399
cydC	927474	929195	-	891.5	835	865	1219	1200.5	1681.5	877.5	709	890.5	-0.00165171	0.989008	0.998676
cydD	929196	930962	-	798	683	745	1083	1139.5	1272	711	590.5	712.5	0.00808685	0.953504	0.995917
trxB	931085	932050	-	7208.5	5430.5	3330	10731	8250	6296	6932	3791	2829	0.0689422	0.867241	0.992667
lrp	932595	933089	+	2051	1786	2203	2992	2853	4622	2240	2036.5	2791.5	0.115764	0.539921	0.983399
ftsK	933224	937213	+	4244	3743	3705	7290	6985	9980	5531	4439.5	5493.5	0.391541	2.89262e-05	0.00153564
lolA	937372	937983	+	1330	1241.5	1142.5	2036.5	1835	2998	1542	1197.5	1623	0.214245	0.100718	0.710068
rarA	937994	939337	+	1045	897	612.5	1606	1156.5	1477.5	1176	630	860	0.0913587	0.693694	0.983399
serS	939428	940720	+	11911	9348.5	10980	14398.5	16184.5	26031.5	10355	10988.5	16235	0.140558	0.57624	0.983399
dmsA	940959	943403	+	81.5	83	1182	110.5	758.5	7220	79	1407.5	5325.5	1.68476	0.316558	0.972714
dmsB	943414	944031	+	24	23	37.5	31.5	33	507	29	25.5	451.5	1.89268	NA	NA
dmsC	944033	944896	+	51.5	28	59.5	63	62.5	349	52	40	307	0.981369	0.235117	0.935803
ycaC	944931	945557	-	73	52	57	197	133	154	122	62	73	0.773664	0.00497572	0.106286
ycaD	945871	947019	+	1017	764	469	1598	730	807	1100	353	432	-0.139753	0.768973	0.991907
ycaM	947229	948659	+	416	313	222	296	226	179	239	143	102	-1.04131	0.00651058	0.129852
ycaN	948660	949568	-	103	94	131	137	177	272	84	127	209	0.156965	0.69153	0.983399
ycaK	949668	950258	+	47	45	41	76	45	74	64	28	39	-0.113573	0.693383	0.983399
pflA	950340	951080	-	1917	1785	1964	3174	2730	5754	1659	1471	2999	0.341004	0.264275	0.958875
pflB	951272	953554	-	16485	13061	22415	20504	28027	81550.5	14342	22578	53790.5	0.581532	0.315125	0.972714
focA	953609	954466	-	1240	1765	10370	1757	12562	30118.5	1387	10012	14496.5	0.943805	0.378916	0.983399
ycaO	954872	956632	-	4276	3162	2471	6054	5314	3944	4811	3116	1891	0.0324304	0.933882	0.995917
ycaP	956762	957454	+	67	71	99	94	85	196	61	74	92	-0.0530892	0.880048	0.993729
serC	957653	958741	+	2625.5	2216	3024.5	3928.5	3987	6490	2793.5	2609.5	3797.5	0.19287	0.404175	0.983399
aroA	958812	960095	+	823.5	612	500.5	1077.5	888	977	822.5	445.5	544.5	-0.0215271	0.924777	0.995917
ycaL	960264	961028	+	86	65	65	99	87	78	88	57	48	-0.334261	0.243433	0.937895
cmk	961201	961884	+	5563	4162.5	2654.5	7326	3935.5	3005	5067.5	1674.5	1478	-0.392754	0.457	0.983399
rpsA	961995	963668	+	168315	128566	97431.5	231973	200094	168201	162800	102214	78562	0.00140817	0.99658	0.999286
ihfB	963828	964112	+	6544	5761	4643	10703	6688	7976	7563	4076	4797	-0.0574182	0.819984	0.992051
ycaI	964320	966584	+	123.5	121.5	147	177	127.5	242.5	137.5	105.5	128.5	-0.208473	0.307039	0.972714
msbA	966621	968369	+	4282.5	3344.5	2018.5	5450	4117.5	2812	3912	1764.5	1411.5	-0.228683	0.614305	0.983399
lpxK	968366	969352	+	835.5	715	646	1096	867.5	767.5	793	446.5	295	-0.305648	0.39742	0.983399
ycaQ	969389	970621	+	206	170	151	235	210.5	280.5	176.5	107.5	149.5	-0.190736	0.205397	0.904484
ycaR	970673	970855	+	547	426	406.5	724	724	809.5	523.5	435.5	565	0.0758926	0.600022	0.983399
kdsB	970852	971598	+	2037.5	1462	1343	2506	2238	2622	1928.5	1344.5	1633.5	-0.026764	0.855789	0.992051
ycbJ	971752	972645	+	62	64	320	89	254	2280	83	656	1998	1.67982	0.152459	0.831813
elyC	972622	973401	-	193	157	136	282	253	190	192	116	109	-0.0301051	0.921795	0.995917
smtA	973537	974322	+	1122.75	1052.5	930.25	1618	1195	1487.08	1110.25	663.25	837.417	-0.179164	0.283661	0.961159
mukF	974319	975641	+	1501.5	1266.5	994.5	1991	1592	1975.5	1253	794.5	921	-0.0772511	0.657251	0.983399
mukE	975622	976326	+	1085.5	934	758	1353	1237.5	1334.5	962.5	644	587	-0.133283	0.538549	0.983399
mukB	976326	980786	+	8276	6881	6120.5	10580.5	9221.5	10523.5	7002.5	5267	5718.5	-0.125127	0.365003	0.983399
ldtD	981047	982894	+	664	579	815	994.333	1102	1982	649	726	1303	0.294164	0.390957	0.983399
ycbK	983075	983623	+	1624	1227.5	1187.5	2217.5	1764.5	2418	1542	1067.5	1365.5	0.0156292	0.88434	0.993821
ycbL	983650	984297	+	1523	1252.5	1065.5	1988.5	1628.5	2181	1441	930.5	1135.5	-0.0536381	0.691268	0.983399
aspC	984519	985709	-	5037	4369	3627	7052	6032	6690	4821	3350	4106	-0.0333256	0.824104	0.992051
ompF	985894	986982	-	283594	244694	213088	251535	223776	270480	226256	171357	174480	-0.633802	4.62912e-06	0.000293178
asnS	987585	988985	-	16870	12972	9143	21773	18551	13302	16523	9004	6563	-0.133131	0.738282	0.985651
pncB	989154	990356	-	2859	2122	1413	3870	2707	2755	2840	1256	1628	-0.0687328	0.835678	0.992051
pepN	990622	993234	+	3735	2805	3136	4531	4344	6748	3057	2900	3968	0.0279227	0.872438	0.993729
ssuB	993277	994044	-	32	29	49	50.5	37	67	35	37	44	-0.19766	0.531232	0.983399
ssuC	994041	994832	-	11.5	7.5	8	10.5	10.5	15	15.5	12	5	-0.332636	0.50777	NA
ssuD	994843	995988	-	19.5	11	11.5	31	18	32.5	12	10.5	19	0.258274	0.500375	NA
ssuA	995985	996944	-	2	4	6	5	8	19	5.5	2.5	5.5	0.70018	0.317123	NA
ssuE	996937	997512	-	2	3.5	4.5	4	2.5	4.5	2	1	1.5	-0.67741	0.395102	NA
elfA	997868	998407	+	62	58.5	54	142	84.5	129.5	107	63.5	77	0.370878	0.117611	0.753805
elfD	998490	999191	+	7	12.5	5	19.5	10.5	12.5	6.5	4	5	0.152104	0.774517	NA
elfC	999216	1001816	+	60.5	52.5	60	91	75	129	79.5	63	68.5	0.107913	0.607777	0.983399
elfG	1001807	1002877	+	53	38	51	79	66.5	112	44	43.5	57	0.188207	0.438524	0.983399
ycbU	1002889	1003431	+	16	14	7	21.5	20.5	22.5	15	12	13.5	0.148833	0.703037	NA
ycbV	1003439	1003954	+	12	10.5	13	22.5	13.5	32.5	10	14	8	0.276605	0.516734	NA
ycbF	1003947	1004657	+	40.5	32	39	38.5	31.5	70	41.5	40	40.5	-0.347868	0.233758	0.933779
pyrD	1004768	1005778	+	1168	824	479	1762	1021	867	1335.5	502	505.5	-0.0347401	0.941452	0.995917
zapC	1005952	1006494	+	779	656	671	964	978	1363	845	714	840	-0.00781242	0.948593	0.995917
ycbX	1006491	1007600	-	1056	903	682	1234	1003	1198	907	529	714	-0.258514	0.167221	0.861967
rlmL	1007844	1009952	+	2858	2454	1997	4323.5	3544	2507	2891	1600.5	1078.5	-0.0972251	0.807436	0.992051
uup	1009964	1011871	+	3856	3058	2887	5516	4777	4182.5	3724	2447	2063	-0.0530848	0.845265	0.992051
pqiA	1012001	1013254	+	843	648.5	647.5	1189.5	939.5	1070	832	512	570.5	-0.054382	0.767851	0.991467
pqiB	1013259	1014899	+	1459	1151	1054.5	1942	1770	1854.5	1362.5	874	972.5	-0.0249613	0.889467	0.993821
pqiC	1014896	1015459	+	610	536.5	502	863	824.5	852	625.5	429.5	422.5	-0.0105014	0.955459	0.995917
rmf	1015715	1015882	+	281	297	583	459	609	1699	322	536	1039	0.498312	0.38993	0.983399
fabA	1015952	1016470	-	20078	17541.5	9671	29088.5	18682.5	13281	20339.5	9005	6265.5	-0.229192	0.643678	0.983399
ycbZ	1016539	1018299	-	2834	2223.5	1775	3610.5	2815.5	2419	2635.5	1391	1409.5	-0.237649	0.4425	0.983399
matP	1018485	1018937	+	688	648	923	1094	1001	2227	735	1039	1266	0.222734	0.525565	0.983399
ompA	1019013	1020053	-	97089	67860	65004	122625	111468	126023	87365	64402	74840	0.0192737	0.897511	0.994924
sulA	1020410	1020919	-	517	560	631	3618	4034	6787	2674	2914	4789	2.38875	5.30053e-15	1.0071e-12
sxy	1021138	1021767	+	156	134	204	200	228	477	142	187	264	0.166443	0.657703	0.983399
yccS	1021730	1023883	-	1078.5	861.5	656.5	1708.5	1243.5	912	1172.5	682	426	-0.0267641	0.949143	0.995917
yccF	1023902	1024348	-	406.5	325.5	270.5	720.5	417.5	408	498.5	255	221	0.00354393	0.992243	0.998676
helD	1024471	1026525	+	1053	885	1109	1510	1579	2473	955	983	1304	0.194284	0.376764	0.983399
mgsA	1026557	1027015	-	4499.5	4542	4933.5	4330	5005	10949.5	3340	4462	6548.5	-0.174298	0.635455	0.983399
yccT	1027111	1027773	-	48.5	26	56.5	55	71	135.5	43	55	77.5	0.324145	0.439166	0.983399
yccU	1027946	1028359	+	409	313	299	547	539	789	345	314	428	0.221404	0.187204	0.891351
hspQ	1028404	1028721	-	967.5	791	629.5	1647.5	1181	1170	1030	747	598.5	0.120789	0.668948	0.983399
rlmI	1028779	1029969	-	1525.5	1325	1030.5	2317.5	1832	1450	1560	888	641.5	-0.0806017	0.826074	0.992051
yccX	1030064	1030342	+	130	92	125	183	165	258	116	107	167	0.139624	0.537278	0.983399
tusE	1030339	1030668	-	884.5	818.5	594.5	1271.5	951	938.5	1006	576	481.5	-0.165405	0.594028	0.983399
yccA	1030759	1031418	-	3348.5	2895.5	2368.5	4741.5	4235	4781.5	3532	2178	2617.5	0.0402269	0.81097	0.992051
hyaA	1032139	1033257	+	3	3	4	4	5.5	4.5	1	1	1	-0.151787	0.840455	NA
hyaB	1033254	1035047	+	3	2	7	2.5	7	13	5	3	2	0.176572	0.823625	NA
hyaC	1035066	1035773	+	10	8	6	7	11.5	17.5	8.5	5	7.5	-0.034779	0.944371	NA
hyaD	1035770	1036357	+	20	15.5	19	36.5	26.5	36.5	14.5	16.5	14	0.177497	0.585317	NA
hyaE	1036354	1036752	+	10	7.5	10.5	16.5	10	23.5	9	8	6	0.158518	0.72299	NA
hyaF	1036749	1037606	+	19	12	15.5	29	8.5	29	12	15.5	23	-0.196722	0.681421	NA
cbdA	1037740	1039284	+	32.5	29.5	38.5	61.5	54	82	44.5	28.5	43.5	0.31917	0.204466	0.904484
cbdB	1039296	1040432	+	63.5	41.5	39.5	70.5	58.5	71.5	42.5	27	43	-0.187833	0.434329	0.983399
cbdX	1040445	1040537	+	12.25	12.5	14.5	13.5	20.5	27.5	11.5	12.5	24.5	0.0402693	0.926006	NA
appA	1040617	1041915	+	45	39.5	39.5	66	80	105	44.5	52	85.5	0.34956	0.272485	0.961159
etk	1042030	1044210	-	480	337	354	679	619	654.5	421.5	255.5	317	0.109504	0.549591	0.983399
etp	1044230	1044676	-	43.5	40	31	86.5	79	72	30	30	35	0.413203	0.135463	0.803568
gfcE	1044664	1045803	-	74.5	66.5	52	172	135.5	147.5	62.5	53	58	0.60951	0.00617418	0.125218
gfcD	1045849	1047945	-	107.5	100	68	179	175	167	102.5	53.5	59.5	0.290745	0.291585	0.970159
gfcC	1047945	1048691	-	67	48	42	123	60.5	62	53.5	23	37	0.0176923	0.963412	0.995917
gfcB	1048688	1049332	-	77.5	46	51.5	131.5	51.5	76	81	23	25	-0.0747934	0.881106	0.993729
gfcA	1049439	1049744	-	80	55.5	51.5	142	90	95	71	19	47.5	0.173499	0.652664	0.983399
insA	1049833	1050108	+	68.3667	55.319	87.7524	103.438	71.0429	131.438	71.8429	51.4714	88.6571	-0.15034	0.582357	0.983399
insB	1050027	1050530	+	33.1405	23.7	38.0381	41.6762	31.0905	51.9619	41.2095	23.519	31.2476	-0.271203	0.346051	0.983399
cspH	1050963	1051175	-	22	10	9	23	12	19	15	4	8	-0.23859	0.622915	NA
cspG	1051461	1051673	+	186	188	270	235	150	397	258	97	242	-0.442918	0.244296	0.937895
ymcE	1051847	1052077	+	460.5	418.5	584.75	809	697.5	1110	464	499.5	665.5	0.15898	0.513016	0.983399
gnsA	1052067	1052240	+	648.5	598.5	891.75	1116	1043.5	1576	622	746.5	935.5	0.125918	0.647855	0.983399
yccM	1052289	1053362	-	27	42	115	76	146	679	24	147.5	427	1.46633	0.136991	0.803568
torS	1053434	1056178	-	100	84	75	206	194	299	111	76.5	94	0.770402	1.17625e-05	0.000696107
torT	1056261	1057289	+	22	17	39	34	43	79	20	29	43	0.302079	0.51967	0.983399
torR	1057262	1057954	-	300	209	285	350	412	473	236	239	218	-0.00400692	0.985736	0.998676
torC	1058084	1059256	+	2	5	6.5	7.5	9.5	10.5	6	5	3.5	0.447185	0.461472	NA
torA	1059256	1061802	+	34.5	29	39.5	71.5	52	81	32.5	30	51.5	0.325647	0.260042	0.95002
torD	1061799	1062398	+	46.5	34	41	53	45.5	57.5	53.5	22	46	-0.274253	0.32362	0.978673
cbpM	1062550	1062855	-	102.5	84	84.5	209.5	186.5	325.5	92	100.5	145.5	0.74575	0.00230833	0.0595219
cbpA	1062855	1063775	-	424.5	311	409.5	813.5	871.5	1253.5	420	444.5	741.5	0.699444	0.00960065	0.169894
yccE	1064036	1065292	+	29	33	36	61	24	67	45	20	24	-0.0700989	0.858202	0.992051
agp	1065585	1066826	+	748	506	644	616	630	1509	430	501	1017	-0.163736	0.684578	0.983399
yccJ	1066864	1067091	-	123	101	199.5	523	434.5	791	126	233	645	1.34638	0.0168108	0.245364
wrbA	1067112	1067708	-	204	183	573.5	774	840.5	1371	225	910	2249	0.926417	0.213403	0.91157
ymdF	1068081	1068254	+	141	124	96	229	144	202	142	115	86	0.0208746	0.93694	0.995917
rutG	1068511	1069839	-	54.5	35	61	55	60.5	92.5	32.5	26	49	-0.202241	0.519594	0.983399
rutF	1069860	1070354	-	2	4	2	2.5	4.5	7	2	4	3.5	0.0214978	0.978857	NA
rutE	1070365	1070955	-	1.5	0	0	6.5	1.5	2.5	2.5	2	0.5	1.72283	0.224492	NA
rutD	1070965	1071765	-	3.5	3	6	4.5	8.5	9	4	6.5	11	0.0361215	0.956754	NA
rutC	1071773	1072159	-	5.5	3	4	13.5	1.5	5	6	6.5	5	0.0429289	0.953623	NA
rutB	1072171	1072863	-	2	1	2.5	1	2.5	0	2	0.5	2.5	-1.33744	0.296679	NA
rutA	1072863	1074011	-	2	6	4.5	0	2	2	2	4.5	3.5	-2.26004	0.0237853	NA
rutR	1074242	1074880	+	370	323	367	422	499	766	341	319	405	-0.00141237	0.994713	0.998676
putA	1074920	1078882	-	2702	2649	1095	1411	1336	1186	1167	733	623	-1.32299	0.000579892	0.0186912
putP	1079305	1080813	+	1092	936	588	1043	904	941	677	515	415	-0.480359	0.0856354	0.667336
efeU	1081356	1081460	+	318.5	277.5	102.5	309	118	42	224.5	63	19.5	-1.14867	0.186804	0.891351
efeU	1081460	1082185	+	794	760.5	305.5	733	444.5	192	659	181.5	86.5	-1.01778	0.167379	0.861967
efeO	1082243	1083370	+	1955.5	1952.5	1195.5	1959.5	1945.5	1227.5	1543	969	529.5	-0.586528	0.186006	0.891351
efeB	1083376	1084647	+	912	950.5	796.5	782.5	952	850.5	712.5	554.5	370.5	-0.668316	0.0265122	0.338194
phoH	1084992	1086056	+	114	72	94	97	96	172	80	69	114	-0.287021	0.278956	0.961159
pgaD	1086106	1086519	-	73.5	67	57	95	54.5	74	73.5	40.5	49.5	-0.480496	0.0744844	0.631194
pgaC	1086521	1087846	-	26	26.5	19.5	59.5	19	28.5	36.5	15	15.5	-0.0813756	0.868448	NA
pgaB	1087839	1089857	-	45.5	35	32.5	57	29.5	63.5	50	20.5	35.5	-0.252254	0.429339	0.983399
pgaA	1089866	1092289	-	88	87.5	104	144.5	97	144	111	36	80.5	-0.210948	0.504338	0.983399
ycdT	1092876	1094234	+	79	73	183	110	102	306	82	76	164	-0.124878	0.813791	0.992051
insF	1094275	1095141	-	65.3	49.9	73	78.6	74.6	127.7	48.7	47.2	79.6	-0.0912685	0.752191	0.98801
insE	1095138	1095437	-	63.4	44.2	69.2	95.35	104.1	135.15	58.9	64.5	92.9	0.269023	0.340489	0.983399
ymdE	1095505	1095846	+	1	2	2	6	3.5	11	0	5	5	1.36479	0.152557	NA
ycdU	1095843	1096829	+	33	32	18	65	26.5	31	46	15	19	-0.08149	0.871669	0.993582
ghrA	1097886	1098824	+	721	629.5	645	1046.5	1042.5	1507.5	750	636	956	0.186428	0.251812	0.939716
ycdX	1098879	1099616	+	1245.5	1088.5	955.5	1791.5	1445.5	1965	1250.5	826	1086	0.00873637	0.936299	0.995917
ycdY	1099640	1100194	+	1395.5	1110.5	817	1778	1504.5	1555	1320	706	823	-0.080239	0.750761	0.98801
ycdZ	1100296	1100787	+	2945	2648.5	1536.5	3496	2703.5	3357.5	2630.5	1842	1704	-0.21387	0.419532	0.983399
csgG	1100851	1101684	-	51.5	41	56	78	68	96	49	33	43	0.0398385	0.857485	0.992051
csgF	1101711	1102127	-	5	8	3	10.5	14	19.5	8.5	2.5	6	0.7936	0.163496	NA
csgE	1102152	1102541	-	10.5	15	10.5	20.5	8	23.5	23	9.5	11.5	-0.124182	0.793548	NA
csgD	1102546	1103196	-	85	59	116.5	165	108	156	92.5	88	90.5	0.0570413	0.845917	0.992051
csgB	1103951	1104406	+	4.5	4	2	17	10.5	22.5	5.5	2	10	1.61785	0.0102736	NA
csgA	1104447	1104902	+	45.5	35.5	37	92	67	84	49.5	32	67.5	0.38294	0.159756	0.844325
csgC	1104961	1105293	+	1821	1758	1419	2829.5	1859	2122.5	2039.5	951.5	1027	-0.194895	0.511005	0.983399
ymdA	1105414	1105725	+	6464.5	5718.5	4375	9518.5	5940	6186	6596	2800.5	2733	-0.242444	0.504884	0.983399
ymdB	1105820	1106353	+	2853	2657	1681	3967	2519.5	2646.5	2780.5	1204.5	1217	-0.283165	0.440471	0.983399
clsC	1106355	1107776	+	1017.5	861	673	1315	983	1107.5	947	484.5	552.5	-0.216651	0.390111	0.983399
opgC	1107784	1108941	-	774	554	219	966	429	263	641	194	160	-0.478104	0.47287	0.983399
opgG	1109335	1110870	+	4356.5	3729.5	3115.5	5863	5002	4802.5	4062.83	2421.5	2655	-0.139377	0.537742	0.983399
opgH	1110863	1113406	+	5176.5	4309.5	3711.5	6414	6067	5435.5	4711.5	3094.5	2643	-0.176134	0.499907	0.983399
yceK	1113579	1113806	+	34	30	29	37	17	32	42	9	19	-0.781866	0.0827648	NA
msyB	1113807	1114181	-	115.5	89.5	86	206.5	179.5	244.5	142	78.5	140	0.458539	0.0152112	0.229522
mdtG	1114264	1115490	-	80.5	61.5	114	97.5	97.5	230.5	74	94.5	159	0.0200709	0.96233	0.995917
lpxL	1115662	1116582	-	673	609	517	996	734	904	694	402	517	-0.0954668	0.595851	0.983399
yceA	1116807	1117859	+	5764	4368	1370	8313	2890	1365	5858	856	546	-0.445166	0.622207	0.983399
yceI	1117901	1118476	-	442.5	378	335	654	475.5	470	458.5	284.5	306.5	-0.158036	0.51005	0.983399
yceJ	1118480	1119046	-	88.5	62	57	103	80.5	86	88.5	44.5	53.5	-0.252558	0.350897	0.983399
yceO	1119307	1119447	-	1.5	2	1	4	0.5	4.5	4.5	1.5	5.5	-0.0103145	0.991776	NA
solA	1119468	1120586	-	1013.5	732	686	1200.5	1152	1244	942	642	830.5	-0.0628733	0.691157	0.983399
bssS	1120701	1120955	-	722	689	929	1258.5	902.5	2214.5	933.5	1022.5	1486	0.185968	0.555678	0.983399
dinI	1121242	1121487	-	800.5	776.5	675.5	5100	4380	6066	4236.5	3300	4297	2.12823	2.11431e-107	7.63265e-104
pyrC	1121561	1122607	-	649	549.5	372.5	986	717.5	582.5	708.5	364	371	-0.0664252	0.849498	0.992051
yceB	1122713	1123273	-	649	600	660.5	1147	832.5	1397	783	569.5	824	0.146514	0.311305	0.972714
grxB	1123407	1124054	-	601	454	620.5	857	844.5	1484	526	659.5	1061.5	0.246469	0.43613	0.983399
mdtH	1124118	1125326	-	64.5	46	115	52	75.5	160.5	49	59	101.5	-0.360184	0.473028	0.983399
rimJ	1125562	1126146	+	836.5	685.5	897	986.5	1131	1867.5	691.5	848	1124	0.0404838	0.887709	0.993821
yceH	1126157	1126804	+	571.5	445	549.5	688.5	709	1461	495.5	552	893	0.17289	0.585197	0.983399
yceM	1126806	1127729	+	472	355	348.5	503.5	472	1013	377	329.5	656	0.0715933	0.817889	0.992051
murJ	1127839	1129374	+	880	697.5	369	1158.5	708	590.5	949	325.5	294	-0.26594	0.597114	0.983399
flgN	1129414	1129830	-	5790	4898.5	5209	8952	5313.5	9019	6337	4302	6258.5	-0.119481	0.476345	0.983399
flgM	1129835	1130128	-	4936.5	4102	4253.5	7785	5801.5	8229.5	5320.5	4429	6393.5	0.0581005	0.663993	0.983399
flgA	1130204	1130863	-	9011.5	7082.5	7798.5	11322	12205	15539.5	8249.5	6978	8907	0.0605717	0.650714	0.983399
flgB	1131018	1131434	+	16634	14169	15336	20632	23144.5	31132	15483.5	14842	19608	0.0414464	0.816671	0.992051
flgC	1131438	1131842	+	13006.5	10279.5	11136.5	15552	16316.5	21942.5	11108	9854.5	13531	-0.00872649	0.95409	0.995917
flgD	1131854	1132549	+	17643.5	15006.5	15629.5	21487.5	21621.5	29953	15386	12586.5	18115	-0.06072	0.651628	0.983399
flgE	1132574	1133782	+	22167.5	19593.5	19277	27949	26974.5	37156.5	19927.5	14873.5	19311.5	-0.0650357	0.436092	0.983399
flgF	1133802	1134557	+	7594.5	7183.5	6550	9265.5	9311	11920	6867	5084.5	6175.5	-0.137913	0.186989	0.891351
flgG	1134729	1135511	+	10254.5	9044	7537.5	12697	11810.5	13930.5	9213.5	6109	7393	-0.122398	0.368948	0.983399
flgH	1135564	1136262	+	4301.5	3759.5	3069	5107.5	4112.5	5074	3810	2107	2801.5	-0.281979	0.11228	0.744928
flgI	1136274	1137371	+	4372	3769	2933.5	5002.5	4566	5127	3776	2484	2873	-0.22589	0.186777	0.891351
flgJ	1137371	1138312	+	2790	2444	1909	3188.5	2608	3036.5	2472	1455.5	1759.5	-0.331275	0.0786218	0.653974
flgK	1138378	1140021	+	8062.5	6923.5	5632	12291.5	10753	15140	9010.5	7377	10134.5	0.23621	0.0761399	0.640711
flgL	1140033	1140986	+	9516.5	8358	7048	15832	14231	19743	12140	10221.5	11757.5	0.344919	0.00163839	0.0462077
rne	1141182	1144367	-	6005	5574	5592	7018	6413	9085	4951.5	3927	5061	-0.27217	0.00268733	0.0671375
yceQ	1144502	1144822	+	3	8	8.5	6.5	15	17.5	3.5	7.5	5.5	0.35931	0.571708	NA
rluC	1144940	1145899	+	3117	2543	1117.5	3980.5	2146	1733.5	2993.5	760.5	785.5	-0.384358	0.514612	0.983399
yceF	1146011	1146595	-	774	640	582	1067	950	1111	719	571	727	0.0078793	0.948885	0.995917
yceD	1146794	1147315	+	49534	41485	27127	76425	44738	37070.5	52305.5	22718.5	19072.5	-0.186836	0.674041	0.983399
rpmF	1147367	1147540	+	40563	34560	27876.5	61888	50111	48939.5	43688.5	29986	28885.5	0.0204853	0.929451	0.995917
plsX	1147621	1148691	+	9322	7916	6457.5	12707	9437	8844.5	9553.5	5643	4752.5	-0.233819	0.44093	0.983399
fabH	1148759	1149712	+	6303.5	5198.5	4217.5	7756	6157	6041	5617.5	2887.5	2712	-0.278079	0.34942	0.983399
fabD	1149728	1150657	+	7392	6263.5	5568	9963	9096	9347	6863	4839.5	4705	-0.0659935	0.7285	0.985393
fabG	1150670	1151404	+	19356.5	16405	13948.5	22848	21196	24110.5	16815	11866.5	12492.5	-0.180765	0.246736	0.937895
acpP	1151615	1151851	+	89985	82218	65315	132966	110198	123193	100050	68432	63673	-0.0116713	0.955269	0.995917
fabF	1151939	1153180	+	26020	20814.5	16408	35892.5	30074.5	27596	24600	15372	14021	-0.0497092	0.855669	0.992051
pabC	1153300	1154109	+	288	289.5	273.5	451	337	524	298	188.5	248	-0.0462054	0.751964	0.98801
yceG	1154112	1155134	+	445	303	217.5	608.5	368	418.5	377	162	213.5	-0.0902224	0.79295	0.992051
tmk	1155124	1155765	+	409	349.5	246.5	588	458.5	510.5	382	242	246	-0.000617897	0.997945	0.999354
holB	1155762	1156766	+	615.5	483.5	362	741.5	644.5	606	509	311	320	-0.169178	0.514411	0.983399
ycfH	1156777	1157574	+	1202.5	929	622.5	1576.5	1206	951	1121	514.5	489.5	-0.160307	0.679092	0.983399
ptsG	1157869	1159302	+	5842	4616	4374	6622	6489	10113	5948	5631	8043	-0.0150265	0.93547	0.995917
fhuE	1159362	1161551	-	118	153	176	113	149	194	93	91	108	-0.647155	0.0249995	0.324634
hinT	1161885	1162244	+	950.5	741	814	1307.5	1236	1670.5	971.5	793	938	0.0971489	0.336491	0.983399
ycfL	1162247	1162624	+	557.5	512	486	796.5	714	1017	598.5	470	574.5	0.0390924	0.688695	0.983399
lpoB	1162638	1163279	+	803	623	575.5	1038	930.5	1321	733	551	839	0.0641518	0.642318	0.983399
thiK	1163260	1164084	+	472	390.5	401	606.5	526.5	785.5	425	319	408.5	-0.0580349	0.570601	0.983399
nagZ	1164095	1165120	+	967	815.5	919	1281.5	1331	2068.5	919.5	824	1111	0.122604	0.486731	0.983399
ycfP	1165143	1165685	+	1105	918	1459.5	1516	1675	4822.5	982.5	1619	3343	0.464349	0.379397	0.983399
ndh	1166085	1167389	+	723	597	1263	3497.2	4300	6471	1976	3160	2997	1.77868	1.1722e-05	0.000696107
ycfJ	1167599	1168138	+	30	24	43	124	125	230	104	71	92	1.61556	7.30139e-08	6.27572e-06
ycfQ	1168200	1168832	-	281	207	311	413	511	559	321	343	363	0.249638	0.316756	0.972714
bhsA	1169073	1169330	+	141	94	222	515	316	424	343	169	236	0.792572	0.0297614	0.366684
ldtC	1169412	1170374	-	71	60	36	103	63	56	48	25	30	-0.206002	0.584286	0.983399
mfd	1170518	1173964	-	1782	1478	1464	2397	2333	2828	1697	1398	1515	0.0332102	0.765487	0.990469
ycfT	1174092	1175165	-	17	7	15	20	8	10	6	8	10	-0.675267	0.196309	NA
lolC	1175427	1176626	+	1450	1209	952	1770	1371.5	1533.5	1354	675	868	-0.259009	0.276125	0.961159
lolD	1176619	1177320	+	872.5	732.5	602.5	1030.5	986.5	934.5	807	553.5	456	-0.201881	0.430644	0.983399
lolE	1177320	1178564	+	1400	1199	1089	1610	1493.5	1738	1287	890.5	759	-0.247669	0.229835	0.933477
nagK	1178593	1179504	+	801	709.5	627.5	867.5	854	1212	729	538	652.5	-0.202282	0.0868401	0.667336
cobB	1179631	1180359	+	700.5	604	568	878	859.5	1129	661	481	709.5	-0.037299	0.759517	0.988412
ycfZ	1180479	1181267	-	33.5	25.5	24	50	21	40	32.5	14.5	16	-0.259232	0.492186	NA
ymfA	1181264	1181725	-	60.5	51	38.5	83	38.5	48.5	59.5	21.5	30	-0.458177	0.258487	0.948312
potD	1181783	1182829	-	5096	3656.5	3188	8062	6436.5	7190.5	5488	3629	4285.5	0.235289	0.210654	0.908554
potC	1182826	1183620	-	1300	1005.5	832	1953.5	1809.5	1241	1343.5	1034.5	626.5	0.079464	0.83155	0.992051
potB	1183617	1184444	-	1229.5	1029	611	1758.5	1445	704.5	1252	713	357	-0.128368	0.810595	0.992051
potA	1184458	1185594	-	3142.5	2317.5	1059.5	4380	2245.5	1647.5	3171.5	878.5	873	-0.244617	0.682229	0.983399
pepT	1185844	1187070	+	600	557	1471	784	1583	7530	571	1917	5263	1.10199	0.209268	0.905825
roxA	1187119	1188240	-	2196.5	1803.5	1596	3176.5	2835.5	3304.5	2253	1661.5	1962	0.0975521	0.431421	0.983399
phoQ	1188316	1189776	-	1013.5	817.5	788	1288.5	925.5	1347	924	647.5	930.5	-0.212248	0.0856396	0.667336
phoP	1189776	1190447	-	1176	1004	1074	1678	1567	2262.5	1216	1135	1311.5	0.0969571	0.449291	0.983399
purB	1190616	1191986	-	3307	2380.5	1716	4364	3936.5	3036.5	3323.5	2178.5	1746	0.0204901	0.951894	0.995917
hflD	1191990	1192631	-	851	762.5	472.5	1204	1054.5	717	868	456.5	374	-0.0829399	0.83475	0.992051
mnmA	1192667	1193773	-	2743	2422.5	1403	3725.5	2259	2121.5	2823.5	964	1027	-0.312352	0.48671	0.983399
nudJ	1193827	1194288	-	175.5	164.5	129	236	221.5	245	158	120	118.5	-0.0563007	0.767743	0.991467
rluE	1194298	1194951	-	316.5	290	290.5	429.5	313.5	375	289	163	223.5	-0.327698	0.079892	0.656971
icd	1195123	1196373	+	14461	9818	8246	17421	13503	14687	13395	8548	8928	-0.13161	0.578366	0.983399
ymfD	1196867	1197532	-	189.5	159	163	207	167	300	161.5	135	118.5	-0.277379	0.156461	0.842895
ymfE	1197533	1198237	-	190.5	192	181	186	258	421	149.5	204	210.5	-0.0616604	0.845854	0.992051
lit	1198695	1199588	+	220	199	163	295	177	275	256	169	155	-0.29959	0.208017	0.905615
intE	1199679	1200806	-	95	134.5	148	244	188.5	373	184	164.5	199	0.387289	0.159573	0.844325
xisE	1200787	1201032	-	20	33.5	34	124	87.5	141	95	82.5	104	1.32268	2.10338e-06	0.000143268
ymfI	1201497	1201838	+	596	545	740	779	869	1862	470	548	799	0.18999	0.583275	0.983399
ymfJ	1201776	1202084	-	75	90	114	261	222	271	211	140	197	0.769551	0.000963455	0.0293204
cohE	1202259	1202933	-	1197	1116	1425	1980	1635	2513	1197	1110	1023	0.0374325	0.846579	0.992051
croE	1203024	1203224	+	16.5	29.5	15	57	67	90	62.5	64	46.5	1.13957	0.00271526	0.0671375
ymfL	1203268	1203825	+	39	40	44	122.5	120	125	98	97.5	99.5	0.931676	0.000132562	0.00569702
ymfM	1203822	1204160	+	8.5	12.5	13.5	24	16	17	14	11.5	18	0.088166	0.836887	NA
oweE	1204170	1204403	+	1.5	4.5	8	15	13	19.5	11.5	6.5	16.5	1.09963	0.0508525	NA
aaaE	1204404	1205537	+	17	29.5	16.5	37	40.5	40.5	30.5	11.5	33.5	0.24165	0.555882	NA
ymfR	1205549	1205731	+	1	3.5	2.5	3.5	5	3	1	3	1	0.134028	0.880674	NA
beeE	1205731	1206142	+	4.5	8	4.5	10.5	8	14.5	8.5	6.5	4	0.325574	0.561172	NA
jayE	1206143	1206922	+	5.5	8	4.5	19.5	13	16.5	8	5.5	5.5	0.792391	0.112478	NA
ymfQ	1206913	1207497	+	1.5	2.5	1.5	4.5	5.5	6.5	3	6	0.5	0.770583	0.404921	NA
stfP	1207501	1208130	+	7.5	5.5	6.5	22	7.5	21	8	7	7.5	0.677518	0.176402	NA
tfaP	1208132	1208545	+	36.5	36.5	31.5	97.5	53.5	58.5	64	37	35.5	0.371346	0.289612	0.969892
tfaE	1208517	1209119	-	7.5	10.5	21.5	10	21	21	20.5	14	13.5	-0.285879	0.584462	NA
stfE	1209119	1209619	-	5.5	2.5	3.5	7	2	7	4.5	2	1.5	-0.250537	0.726815	NA
pinE	1209685	1210239	+	18	14	6	33	5	18	19	6	12	-0.102594	0.875223	NA
mcrA	1210346	1211179	+	147	134	210	204	142	271	140	118	143	-0.362962	0.157106	0.843268
icdC	1211413	1211577	+	34	24	22	53	24	38	34	11	22	-0.125947	0.749088	NA
iraM	1211680	1212003	-	31	44	33	66	22	56	43	35	16	-0.284336	0.550816	0.983399
ycgX	1212703	1213107	-	111	122	98	206	49	80	131	39	51	-0.64425	0.250521	0.939716
bluR	1213328	1214059	-	1107	867	1274	1389	1646	2200	1027	1109	1241	0.0266941	0.912823	0.995256
bluF	1214264	1215475	-	202	156	107	194	84	120	181	68	97	-0.862983	0.0303817	0.370534
ycgZ	1215789	1216025	+	164	136.5	80	212	97	88	133.5	39.5	35	-0.549919	0.322576	0.97857
ymgA	1216068	1216340	+	121	99.5	51	176.5	86	58.5	79	46.5	19.5	-0.361204	0.537844	0.983399
ariR	1216369	1216635	+	71.5	50	21	99.5	65	60.5	43	29	20	0.0531889	0.909027	0.994924
ymgC	1216748	1216996	+	66.5	41	23	96	34.5	21	55.5	20	9.5	-0.367247	0.609312	0.983399
ycgG	1217328	1218851	+	22	15	17	35	12	37	13	14	10	-0.0448061	0.914934	NA
ymgF	1218983	1219201	+	168	155	160	232	124	176	138	92	94	-0.519223	0.0386224	0.433139
ycgH	1219601	1222174	+	102	106	82.5	205.5	104	139.5	124.5	50	64.5	-0.0202044	0.953977	0.995917
ycgH	1222174	1222248	+	4	5	2.5	7.5	3	9.5	8.5	2	3.5	0.249468	0.721727	NA
ymgD	1222305	1222634	-	174.5	218	167	417	387	490.5	315	185.5	194	0.549398	0.0167644	0.245364
ymgG	1222644	1222988	-	130	116.5	124.5	334.5	248.5	290	211.5	118	129	0.589998	0.0104048	0.17972
ymgI	1222990	1223163	-	28.5	26.5	27.5	67.5	49.5	60.5	40.5	17.5	24	0.467325	0.117802	0.753805
ymgJ	1223264	1223449	+	5.5	3	2.5	14	6	13	4	1	9	0.929139	0.187637	NA
ycgI	1223564	1223671	+	2.5	1	1.5	2.5	0.5	4	0.5	0	0	-0.465648	0.720818	NA
ycgI	1223671	1223907	+	8	4	8	16.5	3.5	18	6.5	9	4	0.231861	0.708063	NA
minE	1224279	1224545	-	2280.5	1937	1583.5	2718.5	2104	2805.5	1711.5	1331.5	1701.5	-0.252395	0.0526015	0.514918
minD	1224549	1225361	-	5408.5	4420.5	3859.5	6303	5331.5	6874	3945	3152.5	4065	-0.209346	0.0605157	0.567433
minC	1225385	1226080	-	1842	1538.5	1738	1927.5	1874.5	2603.5	1331.5	1215	1534.5	-0.335827	0.014777	0.228949
ycgJ	1226600	1226968	+	564	535	561	739	529	837	549	430.333	404	-0.328618	0.0501174	0.503458
pliG	1227071	1227472	-	246	222	287	672	530	913	335	334	579	0.803256	0.00287796	0.0701989
ycgL	1227714	1228007	+	1069	902	922.5	1502	1186	1598	1088	784.5	829	-0.0866031	0.48394	0.983399
ycgM	1228079	1228738	+	669	580	591.5	934	752.5	1163.5	670	499.5	656	-0.034288	0.724245	0.985393
ycgN	1228815	1229276	+	458	378	224	811	359.5	335.5	473	186	215	-0.106203	0.821134	0.992051
hlyE	1229483	1230394	-	19	13	16	40	14	41	12	16	37	0.29808	0.561766	NA
umuD	1230767	1231186	+	67	57.5	86.5	481.5	506	833.5	377	407.5	517	2.42803	2.00628e-18	5.17333e-16
umuC	1231186	1232454	+	62	66.5	89.5	476.5	396	767.5	325	290.5	439	2.21194	1.65575e-15	3.51604e-13
dsbB	1232500	1233030	-	2079	1963	1423.5	3119	1987.5	2224	2299.5	1122.5	1211	-0.212713	0.483148	0.983399
nhaB	1233176	1234717	-	1678	1276	1146.5	2412	2253.5	1948	1679.5	1291.5	1119	0.0789343	0.752061	0.98801
fadR	1234938	1235657	+	2011	1715	1276	2343	2033	2755	1681	1223	1510	-0.13574	0.359399	0.983399
ycgB	1235709	1237241	-	46	33	66	75	100.5	221	63	80	167	0.736729	0.140244	0.808251
dadA	1237571	1238869	+	2876	2507.5	1253.5	2166	1778.5	1943	1640	1358	817.5	-0.795748	0.0317624	0.383486
dadX	1238879	1239949	+	2227	2158.5	962.5	1858	1347.5	1480	1307	1042	697.5	-0.817032	0.0303366	0.370534
cvrA	1240335	1242071	-	597.5	544.5	618.5	981	823.5	1644	716	674.5	1000.5	0.277079	0.232673	0.933779
ldcA	1242166	1243080	-	449.5	349.5	411.5	610	617.5	818	445	329.5	504.5	0.101809	0.503313	0.983399
emtA	1243180	1243791	+	791	604	366	978	683	665	661	287	323	-0.209668	0.570919	0.983399
ycgR	1243793	1244527	-	2403	1829	1065	4450	2731	2964	3092	1954	2070	0.320475	0.328303	0.978673
ymgE	1244728	1244982	+	5	5	6	4	11	21	11	10	15	0.481959	0.428229	NA
ycgY	1245160	1245600	+	22	22	20	44	33	46	25	27	13	0.283485	0.42133	NA
treA	1245679	1247376	-	117	101	90	104	88	124	81	37	71	-0.618603	0.00354464	0.0820266
dhaM	1247696	1249114	-	6014.5	5293.5	4822.5	3131.5	3049.5	4670	2122.5	448.5	2460.5	-1.23697	0.0079317	0.149913
dhaL	1249125	1249757	-	2215.5	1921.5	2660	997.5	1283	2397	577	242	1151.5	-1.23645	0.0109819	0.185256
dhaK	1249768	1250838	-	4589	4208	5707.5	1894	4468.5	5172	1062.83	1004.5	2345	-0.986939	0.0294778	0.364434
dhaR	1251066	1252985	+	352	272	416	470	466	937	285.25	332	490	0.151707	0.639579	0.983399
ycgV	1253085	1255952	-	110	116	135	196	169	328	131	115	211	0.244375	0.397276	0.983399
ychF	1256721	1257812	-	7752	5877	3354.5	11572.5	7865.5	5040.5	8157	3178	2675	-0.0564859	0.910957	0.994981
pth	1257929	1258513	-	1419	1093	610.5	2149.5	1132.5	803.5	1381	476	409	-0.20481	0.708425	0.983399
ychH	1258791	1259069	+	392	385	812	374	2081	3227	254	2014	2492	1.1327	0.189837	0.891351
dauA	1259124	1260803	-	859.5	741	556	1235	1083	745.5	967	529.5	430.5	-0.0924035	0.803427	0.992051
prs	1260928	1261875	-	9867	7348.5	4186.5	13372	9311	5899.5	10679.5	4280	3381.5	-0.164377	0.746782	0.98801
ispE	1262026	1262877	-	2720.5	2262.5	1584.5	3797	3007	2919	3138.5	1597	1559	-0.0519998	0.867431	0.992667
lolB	1262877	1263500	-	615	514	499	894	693	843	547	333.5	519	-0.0665183	0.664751	0.983399
hemA	1263714	1264970	+	1447	1400	1330	2293	1605.5	2847.5	1683.5	1132.5	1870.5	0.012241	0.94233	0.995917
prfA	1265012	1266094	+	1201	1168	762.5	1953.5	1563.25	1496	1353.5	795	825	0.0543864	0.844278	0.992051
prmC	1266094	1266927	+	383.5	353.5	246	511	408.75	415	370.5	258.5	210	-0.188039	0.49639	0.983399
ychQ	1266924	1267316	+	310	251	231	393	305.5	358.5	313.5	169.5	221.5	-0.222864	0.256767	0.946939
ychA	1267320	1268129	+	1705.5	1464.5	1281.5	2360.5	1705	2069.5	1793	929	1261.5	-0.179369	0.381164	0.983399
kdsA	1268165	1269019	+	5359	4138	3245	8321	6834.5	6981.5	5435	3774.5	4006.5	0.176316	0.417022	0.983399
ldrA	1269168	1269275	-	48.5	50.5	33	51	48.5	93.5	50.5	37	46	-0.119961	0.667409	0.983399
ldrB	1269703	1269810	-	39	38	33	56	34	54.5	33.5	29	27.5	-0.273294	0.303986	0.972714
ldrC	1270238	1270345	-	43.5	44.5	38	67	54.5	106	54	34	69.5	0.168213	0.550824	0.983399
chaA	1270749	1271849	-	543	417	331	821	566	467	602	261	209	-0.0850949	0.838583	0.992051
chaB	1272119	1272349	+	50	40	52	70	66	100.5	63	45	64	0.0692145	0.757677	0.988384
chaC	1272507	1273202	+	127	116	141	199	173	336.5	131	125	198	0.191785	0.464717	0.983399
ychN	1273246	1273599	-	1619	1419	1368	1841	1830	2490	1423	1269	1502	-0.172682	0.148097	0.817579
ychO	1273784	1275178	+	72	76	139	115	123	266	68	98	174	0.0895303	0.849945	0.992051
narL	1275179	1275829	-	982.5	722	640.5	1608	1393.5	1856	1187.5	857	1295	0.40877	0.0060385	0.123158
narX	1275822	1277618	-	1047.5	901	950.5	1664	1468.5	2614	1268.5	1062	1743	0.307352	0.127988	0.785154
narK	1277957	1279348	+	67	236	3021	118	2652	15340	82	4158	9873	1.56206	0.391337	0.983399
narG	1279864	1283607	+	149.5	442	8968.5	207.5	6742	49655	178.5	11394	35519.5	1.66565	0.393002	0.983399
narH	1283604	1285142	+	69	63	145.5	107.5	116.5	2392.5	86.5	157	2059.5	2.35592	0.0522266	0.514918
narJ	1285139	1285849	+	44	42	52	68	53	535	41.5	54.5	392.5	1.42464	0.12596	0.781297
narI	1285849	1286526	+	26.5	37	41	60	61.5	309.5	34.5	43.5	187.5	1.25894	0.0930406	0.691104
tpr	1287087	1287176	-	200.667	162.833	113	240.667	122	219.833	210.667	75.3333	117	-0.369459	0.296184	0.972714
purU	1287782	1288624	-	1877	1445	1224	2615.5	1888	2741.5	2096.5	1088	1585	0.0236975	0.903405	0.994924
ychJ	1288674	1289132	-	1267	1035	1209	1873.5	1520	2295.5	1434.5	1037	1329	0.0320952	0.756423	0.988282
rssA	1289245	1290150	+	504.5	471	438	605	525	1035.5	468.5	363.5	703.7	-0.0727896	0.776087	0.992051
rssB	1290242	1291255	+	446.5	392	345	607	511	747.5	402.5	276.5	497.5	-0.00142381	0.993496	0.998676
galU	1291457	1292365	+	7049	5646	4650	7861	6634	7011	5734	3584	4017	-0.316142	0.114959	0.749807
hns	1292509	1292922	-	48169	43697	36219	102046	64396	77380	66154	48001	54795	0.286593	0.158012	0.843268
tdk	1293527	1294144	+	1860	1857	1111	3121	2047	1690	2321	1041	855	-0.108972	0.79889	0.992051
insZ	1294426	1294992	-	9	9.5	7	14	5.5	5.5	10.5	5.5	9.5	-0.646043	0.225533	NA
insZ	1294992	1295141	-	5	5.5	7	6.5	5.5	7.5	3	3.5	3	-0.511374	0.380025	NA
insZ	1295140	1295322	-	19	26.5	22	28.5	6.5	34	13	9.5	19	-0.705564	0.160946	NA
adhE	1295446	1298121	-	11045	9644.5	17079	11028	17695.5	43149	7014.5	11923.5	26758.5	0.194713	0.736775	0.985393
ychE	1298598	1299245	+	630	535	555	906	626	879	614	430	516	-0.169149	0.214315	0.91157
oppA	1301182	1302813	+	14836	11179	7760	21233	12513	17632	16071.5	7779	12524.5	-0.0332758	0.905922	0.994924
oppB	1302899	1303819	+	1976	1699.5	1240.5	2496	1793	2038	2098.5	1104.5	1002	-0.268597	0.369048	0.983399
oppC	1303834	1304742	+	2230	1980	1426.5	2670	2436	2682.5	2501.5	1531.5	1517.5	-0.16558	0.471682	0.983399
oppD	1304754	1305767	+	3118.5	2943.5	2833.5	4021.5	3396	4051	3669.5	2164	2179	-0.28212	0.158071	0.843268
oppF	1305764	1306768	+	2356.5	1962	1916.5	2933.5	2859	3584.5	2431	1829	2042	-0.0583082	0.573778	0.983399
yciU	1306821	1307150	-	779	615.5	504.5	1329.5	765	946.5	881.5	483.5	486.5	0.0431699	0.882368	0.99374
clsA	1307185	1308645	-	726	665.5	739.5	1054.5	1009	1541.5	753.5	626.5	1015.5	0.0859996	0.651497	0.983399
yciY	1308788	1308961	+	1323	1387	1216	2003	1737	2452	1739	1369	1339	-0.00780631	0.95814	0.995917
kch	1309016	1310269	-	412	349	552	626	600	1256	469	529	831	0.212582	0.535282	0.983399
yciI	1310569	1310865	-	1029	985	1389	1571	1680	3739	1187	1489	2099	0.321971	0.377031	0.983399
tonB	1311089	1311808	+	1185	1061	790	1389	1272	879	1193	582	475	-0.378725	0.328088	0.978673
yciA	1311848	1312246	-	1334.5	1320	665.5	2087.5	1059.5	911.5	1669	539	412.5	-0.325192	0.558557	0.983399
yciB	1312351	1312890	-	1050.5	769	532	1422	1069	847.5	1108.5	522	452	-0.0917238	0.818251	0.992051
yciC	1312920	1313663	-	1305	1049	745.5	1836.5	1244.5	1297	1337.5	601	700.5	-0.124487	0.700102	0.983399
ompW	1314020	1314658	+	50	75	220	63	289	813	52	264	383	0.96596	0.295602	0.972714
yciE	1314718	1315224	-	47.5	35.5	52	87.5	56	87.5	49	42.5	62	0.107115	0.677224	0.983399
yciF	1315270	1315770	-	14.5	18	15	24.5	23	32	18	21.5	16	0.0849825	0.814972	NA
yciG	1315856	1316035	-	4	1.5	2	4	5	9.5	2	1	2	0.581753	0.44399	NA
trpA	1316416	1317222	-	184	173	155	305.5	264.5	389.5	239	214.5	245	0.244823	0.0861405	0.667336
trpB	1317222	1318415	-	189	178.5	182.5	336	287	435.5	222	185	258	0.281083	0.0612553	0.572879
trpC	1318427	1319788	-	176.75	149.5	150	215	196.5	371	208	151.5	204.5	0.0334323	0.862094	0.992051
trpD	1319789	1321384	-	116	93	89	191	181.5	234	139.5	123	117	0.376846	0.0312743	0.378859
trpE	1321384	1322946	-	55	46	46.5	118.5	94.5	108	82	46.5	48.5	0.478543	0.0571727	0.544573
trpL	1323038	1323082	-	6.5	3	10	11	10	13	9.5	2.5	10	0.180279	0.75777	NA
yciV	1323220	1324101	+	714.5	540	481	1005	720	847	680	414.5	484.5	-0.0658165	0.746371	0.98801
yciO	1324098	1324718	+	901	651.5	636.5	1164.5	1090	1273	851.5	592	715	0.0534022	0.699006	0.983399
yciQ	1324746	1326641	+	233.5	207.5	212.5	307.5	265	367	245.5	153.5	204.5	-0.134843	0.313698	0.972714
rluB	1326852	1327727	+	3865	2999	2188	5511	3909	2722	4140	1888	1391	-0.171192	0.703815	0.983399
btuR	1327767	1328357	-	375.5	334.5	306.5	498	466.5	814.5	343	292.5	436.5	0.131519	0.494325	0.983399
yciK	1328354	1329112	-	631.5	504.5	590.5	862	909.5	1248.5	607	523.5	801.5	0.149401	0.418068	0.983399
sohB	1329332	1330381	+	1446	1331	1213	2242	2172	2893	1649	1153	1601	0.217359	0.038223	0.432554
yciN	1330417	1330668	-	1738	1598	1812	3421	2809	4405	2172	2113	2579	0.373315	0.0189494	0.268264
topA	1331048	1333645	+	8203	6540	4908	12364.5	9859	7395.5	9187	5341	3651	-0.00834521	0.982896	0.998465
cysB	1333855	1334829	+	1173	1004	1323	1757	1864	3350	1549	1198	2043	0.305011	0.231473	0.933779
ymiA	1335124	1335288	+	225	175.5	187	375.5	197.5	494	255.5	171	317	0.168404	0.537431	0.983399
yciX	1335291	1335458	+	484	381.5	363	769.5	364.5	832	547.5	295	487	-0.00409407	0.987659	0.998676
acnA	1335831	1338506	+	516	427	410	715	559	772	485	351	424	-0.0567658	0.597857	0.983399
ribA	1338570	1339160	-	2649	2292	2075	4381	3287	3883	3203	1978	2467	0.0779547	0.635602	0.983399
pgpB	1339330	1340094	+	431	340.5	465	580	585	1005	455	412	557.5	0.131551	0.554629	0.983399
yciS	1340243	1340551	+	837	658.5	720.5	1106	844	1279.5	842.5	555.5	817	-0.116282	0.3274	0.978673
yciM	1340558	1341727	+	1134	1039	833.5	1641	1061	1765.5	1282.5	642.5	1034.5	-0.0952144	0.651214	0.983399
pyrF	1341921	1342658	+	1488.5	1045	520	2014	977.5	815.5	1460.5	409	439.5	-0.275327	0.630515	0.983399
yciH	1342658	1342984	+	339.5	276	118	594	294.5	188.5	416.5	129	105.5	-0.0355064	0.954601	0.995917
osmB	1343110	1343328	-	107	99	93	523	359	540	335	268	240	1.58725	1.51163e-15	3.41061e-13
yciT	1343597	1344346	-	1756	1552.5	1356.5	2701	1948.5	2532.5	1749.5	1179.5	1506	-0.0260816	0.852228	0.992051
yciZ	1344436	1344609	-	341	323.5	325.5	531	398.5	525.5	377.5	242.5	323	-0.102888	0.476184	0.983399
gmr	1344757	1346742	-	351	272	219	435	355	326	346	192	203	-0.209271	0.450624	0.983399
ymiB	1346796	1346900	+	7	4	9	7	16	14	13	11	12	0.248706	0.63962	NA
rnb	1346978	1348912	-	6015	4536.5	2915	8876	7469	4549.5	6579	3530.5	2416.5	0.0535384	0.905808	0.994924
yciW	1348980	1350107	-	197.5	148	96.5	344.5	183	205.5	261	69	150	0.108168	0.807147	0.992051
fabI	1350251	1351039	-	20044.5	15669.5	10251.5	30453.5	24538	21420	22475	12961.5	12267.5	0.127552	0.694107	0.983399
ycjD	1351407	1351760	-	39.5	37	47.5	76	45	85.5	50	40.5	58.5	0.0501235	0.850127	0.992051
sapF	1351828	1352634	-	394	304	261	557	438.5	505	398.5	271	316.5	0.0112257	0.949826	0.995917
sapD	1352636	1353628	-	642	535.5	559.5	909	735.5	975	704.5	409	580.5	-0.0605253	0.654618	0.983399
sapC	1353628	1354518	-	205.5	184.5	168.5	300	298	355	228.5	166.5	155.5	0.125798	0.480754	0.983399
sapB	1354505	1355470	-	454	354	346.5	635	538.5	468	460.5	315.333	238.5	-0.108428	0.712532	0.983399
sapA	1355467	1357110	-	734	630	521	1048	1007.5	950.5	819	520	510.5	0.0509868	0.825755	0.992051
ymjA	1357423	1357668	-	185	193	154	300.5	157	198	264.5	93	115.5	-0.35109	0.35859	0.983399
puuP	1357802	1359187	-	72	57	50	135.5	93	105	114.5	49	42.5	0.265493	0.471145	0.983399
puuA	1359490	1360908	-	144	113	45	229	76	104	162	44	52	-0.186344	0.756523	0.988282
puuD	1361120	1361884	+	82	62.5	40	107	88	91.5	70	58.5	35.5	0.0191997	0.955076	0.995917
puuR	1361911	1362468	+	137	107.5	97	188	138	175.5	125	89.5	101.5	-0.0919144	0.616071	0.983399
puuC	1362743	1364230	+	16.5	16.5	22.5	39.5	32	44.5	28.5	25	39	0.440756	0.173719	0.86852
puuB	1364232	1365512	+	8.5	6.5	6.5	13	11	17.5	13	14	10.5	0.409861	0.391419	NA
puuE	1365550	1366815	+	8	6	9	15.5	17	28	19.5	8	9.5	0.738772	0.113087	NA
pspF	1366935	1367912	-	137	124	281	227	383	661	175	264	448	0.521337	0.316581	0.972714
pspA	1368079	1368747	+	1177.5	1022.5	969.5	1964	1401.5	1699	1337	868.5	947	0.0315396	0.860175	0.992051
pspB	1368801	1369025	+	91	86	83.5	142	127	163	138	78.5	106.5	0.0719495	0.699836	0.983399
pspC	1369025	1369384	+	120	88	99	172.5	152.5	208	139.5	101.5	123	0.139888	0.376211	0.983399
pspD	1369393	1369614	+	58	42.5	28.5	76	56	80	53.5	36	51	0.0820812	0.752945	0.98801
pspE	1369689	1370003	+	1669.5	1331	1444.5	1868	1485	2357	1243	1127.5	1834.5	-0.304159	0.115295	0.749935
ycjM	1370216	1371895	+	102	86.5	55	73	79	136.5	58	81	77	-0.419894	0.197516	0.900509
ycjN	1371909	1373201	+	11	14.5	15.5	21	9	18.5	11.5	8.5	12.5	-0.448711	0.290601	NA
ycjO	1373222	1374103	+	7.5	6.5	5	4.5	6.5	10.5	6	6.5	13.5	-0.587381	0.32802	NA
ycjP	1374090	1374932	+	4.5	9	6	16	4	14	10.5	8.5	10	0.14295	0.803689	NA
ycjQ	1374963	1376015	+	11.5	20	19.5	33.5	29	32.5	21.5	17.5	29	0.209243	0.560717	NA
ycjR	1376034	1376822	+	20	17	10.5	28.5	23.5	34.5	16.5	24.5	21	0.220184	0.557184	NA
ycjS	1376832	1377887	+	22.5	19.5	29	45	35	35.5	32.5	23	34.5	0.0596913	0.850597	0.992051
ycjT	1377884	1380151	+	37	40	37.5	65.5	64.5	63.5	40.5	35.5	59.5	0.109752	0.697106	0.983399
ycjU	1380148	1380807	+	9	4	5.5	6	5.5	16.5	4	3	7.5	-0.118693	0.842797	NA
ycjV	1380821	1381777	+	14	12.5	13.5	21.5	12	15.5	9.5	10.5	10	-0.332468	0.412834	NA
ycjV	1381777	1381902	+	4.5	2	3	3	2	2.5	0.5	3.5	1.5	-1.00079	0.288393	NA
ompG	1381947	1382852	+	9.5	14.5	11	26	16	19	11	8	9	0.14538	0.724857	NA
ycjW	1382963	1383961	-	436	363	330	604	373	478	403	190	282	-0.278786	0.258807	0.948523
ycjX	1384117	1385514	+	204	127	145	392	315.5	524	242	238.5	242.5	0.713333	0.000240418	0.00859314
ycjF	1385511	1386572	+	106	110	98.5	229.5	178.5	242	141	109.5	132.5	0.390944	0.0164075	0.242751
tyrR	1386720	1388261	+	1951	1512	1627.5	2789.5	2929	5108	2040	2061	3555	0.413393	0.131428	0.799004
tpx	1388305	1388811	-	15915	11901	9745	25822	18352	18614	16335	10867	12224	0.121922	0.609978	0.983399
ycjG	1388930	1389895	+	305	222	230	423	361	572	274	199	358	0.180959	0.350267	0.983399
mpaA	1389870	1390598	-	261.5	218.5	440.5	351	518.5	985.5	242.5	471	634	0.302097	0.544877	0.983399
ymjC	1390725	1390862	-	13.8333	10	10.8333	19.1667	28.1667	46.3333	12.1667	26	45.6667	0.741101	0.177681	NA
ymjD	1390868	1390933	-	2.83333	1.5	2.33333	6.66667	5.16667	4.33333	5.16667	1.5	3.66667	0.556783	0.473648	NA
ycjY	1390933	1391853	-	35.8333	29	35.3333	54.1667	60.1667	74.8333	36.1667	36.5	47.6667	0.265114	0.31468	0.972714
pgrR	1391991	1392890	+	289	265	337	427	356	627	333	257	339	-0.0217387	0.906606	0.994924
mppA	1393227	1394840	+	1698	1491	1139	1805	1634	1850	1398	1012	1046	-0.346135	0.0518759	0.514484
ynaI	1394891	1395922	-	625	462	435	1133	876	942	714	519	578	0.327272	0.0796515	0.656488
insH	1396076	1397092	+	1500.8	1153.83	1047.24	1573.81	1468.53	1904.5	1039.21	771.243	1145.59	-0.225474	0.0954106	0.697565
ynaJ	1397365	1397622	+	2264	2042	1479	3337	2730	3720	2740	2527	1871	0.108919	0.642848	0.983399
uspE	1397672	1398622	-	1457	1222	2537	2109	3059	11561	1452	3232	7841	0.905731	0.199138	0.901923
fnr	1398774	1399526	-	10473	8007	4342	16620	10655	7257	11987	4728	3835	0.0102008	0.984083	0.998465
ogt	1399721	1400236	-	227.5	171	229.5	325	334	568.5	225	219	330	0.287554	0.251814	0.939716
abgT	1400247	1401773	-	45	34	48.5	73	55.5	104	44	38.5	58	0.200437	0.444202	0.983399
abgB	1401810	1403255	-	21.5	23	22.5	26	39	60.5	25	23	22	0.227767	0.511856	NA
abgA	1403255	1404565	-	24	23	28.5	32	39.5	42	31	24.5	24	-0.0457947	0.88046	0.993729
abgR	1404741	1405649	+	187	159	114	150	228	272	145	127	157	-0.140787	0.599461	0.983399
smrA	1405979	1406542	+	432	400	231	802	500	522	570	237	244	0.153149	0.694966	0.983399
ydaM	1406563	1407795	-	65	39	73	112	104	156	60	72	117	0.407979	0.22844	0.931175
ydaN	1408050	1409033	+	401	305	455	638	677	1310	451	503	705	0.483842	0.114515	0.74891
dbpA	1409511	1410884	+	409	351	205	673	459	377	504	229	190	0.0385977	0.928287	0.995917
ttcA	1411013	1411948	-	2628	2358.5	1506.5	4897.5	3482	2455.5	3400.5	1549.5	1152.5	0.138333	0.759302	0.988412
intR	1412000	1413235	-	462	418	276.5	920.5	454	530	637	263.5	281	0.085778	0.829377	0.992051
ydaQ	1413237	1413452	-	3	0.5	2	3	2.5	5	1	3	2	0.338828	0.73142	NA
ydaC	1413531	1413740	-	9	4.5	5.5	16	13.5	17	13	8.5	10	0.661271	0.164001	NA
ralR	1413733	1413927	-	6.5	3	5.5	15	8	10.5	16	6.5	6	0.490895	0.412874	NA
recT	1413984	1414793	-	47	37	49	70	61	78	57.5	47.5	46.5	-0.00227081	0.992261	0.998676
recE	1414786	1417386	-	69.5	39.5	33	79.5	59	95	52	48	47.5	0.0642135	0.814929	0.992051
racC	1417488	1417763	-	11.5	10	6	19	20	25.5	12	6	15.5	0.565404	0.187637	NA
ydaE	1417838	1418008	-	3.5	1.5	2	7	4.5	10	4	3.5	3	0.724674	0.313276	NA
kilR	1418008	1418229	-	9	1.5	2	18.5	5.5	10.5	5	6	9	0.764496	0.272733	NA
sieB	1418671	1419159	+	55	43	54	99	58	111	87	48	53	0.144108	0.596049	0.983399
ydaF	1419156	1419311	-	12.5	4.5	12	42.5	13.5	27.5	13	7	6.5	0.925592	0.0906285	NA
ydaG	1419322	1419456	-	17.5	19.5	25	44.5	10.5	23.5	24	14	14.5	-0.375928	0.456082	NA
racR	1419765	1420241	-	1019	824	1265	1558	1496	2736	1226	1276	1491	0.206603	0.428334	0.983399
ydaS	1420365	1420661	+	13.5	11	15	32	24.5	35.5	16	16	15	0.541263	0.121137	NA
ydaT	1420684	1421106	+	14.5	10	10	28.5	24	23	11.5	16	12.5	0.50565	0.209713	NA
ydaU	1421119	1421976	+	19.5	15.5	18.5	21	19.5	43	13	12	17	-0.0423285	0.907429	NA
ydaV	1421983	1422729	+	15	10.5	11	25.5	15.5	31.5	10	10	12.5	0.37386	0.329268	NA
ydaW	1422701	1423200	+	14.5	15	18	17.5	27.5	47	15.5	20	40.5	0.298968	0.531282	NA
rzpR	1423201	1423644	+	3.5	4.5	8.25	6.5	5.25	21.5	4.75	5	13	0.30192	0.671365	NA
rzoR	1423400	1423585	+	1.5	2.5	2.75	4	0.25	6.5	1.75	1	3.5	-0.207111	0.828706	NA
trkG	1423782	1425239	+	386	360	399.5	666.5	544	963	542	387.5	449	0.241346	0.131942	0.799991
ynaK	1425377	1425640	+	12	15.5	12.5	29	21.5	19.5	21.5	7.5	7.5	0.185163	0.686302	NA
ydaY	1425630	1426082	+	9	9.5	4	14.5	13.5	13.5	16.5	7	4.5	0.231225	0.676264	NA
tmpR	1426454	1427386	+	39.5	29	55.5	65.5	48	66.5	42.5	28.5	38	-0.136269	0.645878	0.983399
lomR	1427389	1427598	+	2.5	8	9.5	12.5	15	25.5	7.5	8.5	19	0.697416	0.257317	NA
insH	1427746	1428726	-	77.7273	64.5379	122.811	103.273	174.273	265.636	61.3977	135.909	151.818	0.342904	0.488187	0.983399
lomR	1428796	1428984	+	3	3	3	4	4	4.5	2	1	7	-0.233529	0.772632	NA
stfR	1429049	1432411	+	30.25	44.25	70.25	78.25	101.25	155	61.25	68	92	0.514585	0.205931	0.904484
tfaR	1432411	1432986	+	24.25	20.75	23.25	37.75	24.25	60.5	30.25	23	38.5	0.156127	0.63637	0.983399
pinR	1433084	1433674	-	27.5	19.5	9.5	35	22.5	53	34.5	26.5	23.5	0.252473	0.515007	NA
ynaE	1433991	1434224	-	28.5	20	59.5	48.5	19.5	116	40	34.5	51.5	-0.00574189	0.992141	0.998676
ttcC	1434958	1435008	-	55	54	49	102	26	53	86	21	33	-0.474627	0.38671	0.983399
uspF	1435185	1435619	-	432	421	765	506	1239	3405	377	1459	2761	0.91472	0.226012	0.929273
ompN	1435760	1436893	-	34	31	22	72	57	62	57	40	20	0.498399	0.203786	0.904484
pfo	1437260	1440784	-	1725	1536	1648	3021	2864	4663	2129	1806	2573	0.428438	0.00877188	0.159932
ydbJ	1441058	1441324	+	528	464	428	663	692	1292	485	496	841	0.214858	0.451888	0.983399
hslJ	1441321	1441743	-	294.5	314	246.5	822	551	619.5	541.5	318	263	0.577599	0.0550758	0.530197
ldhA	1441854	1442843	-	380.5	284	397.5	850	726	1266.5	461.5	523	680	0.742036	0.00240428	0.0610374
ydbH	1443051	1445690	+	790	651.5	667.5	1254	1075	1384	962.5	632	769.5	0.165422	0.136225	0.803568
ynbE	1445687	1445872	+	71	68	71.5	111.5	78.5	150.5	102.5	75.5	81.5	0.00974223	0.963534	0.995917
ydbL	1445880	1446206	+	191	168.5	175	289.5	199.5	390.5	284	179.5	204	0.0394458	0.839771	0.992051
feaR	1446378	1447283	-	329	259	88	206	150	165	150	109	75	-0.987274	0.0308178	0.374587
feaB	1447519	1449018	+	166	121	104	209	140	199	156	122	109	-0.158923	0.478018	0.983399
tynA	1449076	1451349	-	48	41	41	81	62	90	56	47	56	0.184016	0.394145	0.983399
paaZ	1451597	1453642	-	20	13	15	28	17	36	14	15	21	0.0868237	0.810797	NA
paaA	1453927	1454856	+	27.5	24	14	32	15	18	17	9.5	8	-0.658933	0.134839	NA
paaB	1454868	1455155	+	8.5	6	10.5	10.5	6	11.5	4	1.5	5.5	-0.448049	0.391519	NA
paaC	1455164	1455910	+	13	9	10.5	9.5	6	10	7	6	13	-0.955934	0.0488192	NA
paaD	1455925	1456422	+	4	6.5	6.5	6	8.5	7.5	7	4.5	2	-0.196349	0.747297	NA
paaE	1456430	1457500	+	8	10	12.5	21	16.5	25	14.5	6	12.5	0.378354	0.361788	NA
paaF	1457497	1458264	+	3.5	8.5	4.5	11.5	13	18.5	7	10.5	14.5	0.759969	0.158781	NA
paaG	1458264	1459052	+	2.5	4	6.5	8	8.5	15	2.5	7.5	5.5	0.675523	0.323513	NA
paaH	1459054	1460481	+	14.5	23	13.5	37	24.5	51.5	14.5	23	20.5	0.453649	0.267098	NA
paaI	1460471	1460893	+	3.5	11.5	8	24	15.5	23.5	16	9.5	11	0.739399	0.109997	NA
paaJ	1460893	1462098	+	130.5	88.5	79.5	132	111.5	151.5	75	67.5	86	-0.234469	0.238089	0.937895
paaK	1462125	1463438	+	135	99.5	83	117.5	100.5	160.5	84.5	52.5	75	-0.406885	0.0430193	0.460071
paaX	1463539	1464489	+	250.5	184.5	246.5	337	333.5	601	251	219	304	0.223963	0.319656	0.975955
paaY	1464471	1465061	+	242	212	180.5	367	272	486.5	274	180	263.5	0.156303	0.346237	0.983399
ynbG	1465165	1465230	-	0	0	0	0	0	0	0	0	0	NA	NA	NA
ydbA	1465392	1467904	+	61	65	87	78	128	190	74	65	116	0.211279	0.567128	0.983399
insD	1467921	1468826	-	96.7262	77.4405	89.0238	130.143	106.679	238.655	93.7381	76.7262	158.774	0.162203	0.606502	0.983399
insC	1468784	1469149	-	55.25	41.9167	65.1667	82.3333	78.5833	152.917	55.3333	56.25	93.75	0.266209	0.417049	0.983399
ydbA	1469241	1469293	+	0	1.5	0.5	2.5	4	3	1	3	3	1.52294	0.242722	NA
insI	1469358	1470509	+	185.375	150.167	331.083	252.667	304.25	757.542	183.333	283.5	411.417	0.24768	0.619118	0.983399
ydbA	1470517	1474013	+	907.625	733	690.5	1649	1112.5	1495.12	1096.5	557	659.5	0.220731	0.327993	0.978673
ydbC	1474221	1475081	+	134.5	99	139	149.5	256	614.5	100.5	226.5	378.5	0.7389	0.192148	0.891351
ydbD	1475144	1477450	+	52.5	51	43	107.5	56	110.5	76.5	40.5	60.5	0.233431	0.391914	0.983399
ynbA	1477621	1478226	+	2.5	0	7	9	3	9.5	6	2.5	3	0.580468	0.51017	NA
ynbB	1478226	1479122	+	0.5	6	1	9.5	2.5	4.5	7	10.5	3.5	0.489278	0.634826	NA
ynbC	1479138	1480895	+	38	31.5	48	83	58.5	95	44.5	43.5	57	0.329046	0.218966	0.916458
ynbD	1480909	1482201	+	49	28.5	60	58.5	52	117	54.5	37.5	53.5	0.0336344	0.923369	0.995917
azoR	1482255	1482860	-	405	341	333	630	638	755	462	372	482	0.26205	0.0400706	0.441021
hrpA	1483061	1486963	+	2010	1677	1752	3589	3242	4415	2443	1821	2298	0.392592	9.32003e-09	1.05142e-06
ydcF	1487235	1488035	+	681	603	527	1262	999	1188	751	562	629	0.286374	0.0459473	0.476637
aldA	1488232	1489671	+	2770	2102	1043	1467	1356	1999	1099	1142	825	-0.933867	0.00679227	0.133261
gapC	1489713	1489964	-	228.5	261.5	208	443.5	240.5	643.5	307	165	375.5	0.215705	0.510616	0.983399
gapC	1489964	1490713	-	1334.5	1215.5	1953	2135.5	2188.5	4930.5	1556	1821	3232.5	0.320663	0.420818	0.983399
cybB	1490902	1491432	+	1442	1137	1124	2320	2168	2563	1855	1437	1498	0.289237	0.0247071	0.323161
ydcA	1491677	1491850	+	334	249	235	474	370	705	334	286	405	0.24856	0.199116	0.901923
hokB	1491922	1492071	-	468	359.5	353.5	594.5	568.5	612.5	468	382.5	392.5	-0.0471197	0.767232	0.991467
mokB	1491962	1492129	-	491	397.5	374.5	637.5	607.5	658.5	521	425.5	427.5	-0.0423018	0.790989	0.992051
trg	1492470	1494110	+	1894	1609	1073	1899	2208	3386	1565	1985	2771	0.0541189	0.862833	0.992051
ydcI	1494148	1495071	-	926	616	186	634	335	251	435	191	101	-1.07883	0.0997631	0.710068
ydcJ	1495288	1496631	+	37	33	50	50	38	97	38	36	57	-0.0841252	0.813633	0.992051
opgD	1496856	1498511	+	1705	1421.5	1117	2667.5	2105	2013.5	1914	1072	987	0.0569416	0.844129	0.992051
ydcH	1498651	1498875	+	118	113	267	171.5	314	1089.5	134	433.5	784.5	0.881733	0.242122	0.937895
rimL	1498938	1499477	+	260	228.5	297	409	444	871	317	370.5	572.5	0.437474	0.18175	0.884256
ydcK	1499469	1500449	-	42	25	59	73	87	125	45	72	83	0.508926	0.215265	0.91157
tehA	1500573	1501565	+	237	183	237	426.5	415	683	267.5	273.5	342.5	0.540619	0.0114064	0.191521
tehB	1501562	1502155	+	780	612	547	1226.5	1003	1280	918.5	649.5	749.5	0.212677	0.107476	0.733434
ydcL	1502457	1503125	+	780	617	538	1090	817	1031	789	519	525	-0.0384439	0.839524	0.992051
insP	1503218	1503649	-	4	5	13	7	5	21	6	11	16	-0.166653	0.813156	NA
insQ	1503717	1504865	+	417	387	579	675	855	1321	501	604	846	0.359337	0.276178	0.961159
ydcO	1504905	1506080	-	40	54	64	56	78	131	40	67	74	0.0468088	0.910513	0.994981
ydcN	1506172	1506708	+	179	159.5	173.5	305.5	250.5	344.5	227	131	169.5	0.151951	0.349985	0.983399
ydcP	1506781	1508742	+	1532	1273.5	738.5	2903.5	1918.5	1358.5	2031	802	661.5	0.206761	0.670403	0.983399
yncJ	1508834	1509064	-	5	11	15	27	16	34	12	17	24	0.607585	0.222216	NA
hicA	1509286	1509462	+	51.5	44.5	51.5	103	86.5	121	72.5	65.5	72	0.407798	0.0477529	0.486083
hicB	1509508	1509924	+	172.5	141	150.5	296.5	272	354	214.5	162	215	0.340953	0.0105674	0.179944
ydcR	1510003	1511409	+	655	469.5	299	842.5	519.5	521	668	255.5	285	-0.207636	0.6136	0.983399
ydcS	1511654	1512799	+	41.5	29	28	45	47	70.5	42.5	35	42	0.0550384	0.831939	0.992051
ydcT	1512817	1513830	+	14	10	9.5	23	16	23.5	11.5	15.5	14.5	0.234955	0.552829	NA
ydcU	1513831	1514772	+	29.5	25	35	51.5	49	73	37.5	33.5	43.5	0.28662	0.279724	0.961159
ydcV	1514762	1515556	+	16.5	16.5	8.5	14.5	24	25	14.5	7.5	12	0.0150321	0.971859	NA
patD	1515578	1517002	+	41.5	35.5	36	70	65	117	41	49.5	52	0.470164	0.0868336	0.667336
yncL	1517099	1517194	-	102	131	237	212	369	620	150	339	328	0.639796	0.233961	0.933779
ydcX	1517389	1517562	+	134	119	75	427.5	101	140	306.5	53	74	0.390971	0.570533	0.983399
ydcY	1517648	1517881	+	1398	1349	1715	3104.5	2694	4123	2026.5	2212	2790	0.475195	0.0328992	0.391967
ydcZ	1517882	1518331	-	111.5	125	167.5	163.5	177.5	466	121	137.5	242.5	0.261133	0.544187	0.983399
mnaT	1518328	1518846	-	230.5	229	494.5	328.5	630.5	1188	262	503.5	692.5	0.449844	0.422423	0.983399
curA	1519027	1520064	+	35	37	52	66	64	191	44	42	87	0.632993	0.169816	0.867093
mcbR	1520262	1520927	+	64	66	31	124	48	80	103	36	42	-0.00874157	0.985464	0.998676
yncD	1520963	1523065	-	1101	854	520	1283	943	524	923	675	224	-0.426303	0.453331	0.983399
yncE	1523307	1524368	+	3169	3099	2304	4146	3497	2920	3382	2157	1318	-0.316652	0.39076	0.983399
ansP	1524481	1525980	-	269	204	154	586	395	317	450	161	151	0.44566	0.321467	0.976849
yncG	1526247	1526864	+	9	4	13	17.5	28	33	21	19	32	0.951658	0.0443147	NA
yncH	1526940	1527152	+	0	0	1	1.5	0	0	0	0	1	0.255938	0.923061	NA
rhsE	1527902	1529938	+	44	44.5	55.5	87	51.5	91	53	40	54.1667	0.000253332	0.999207	0.999354
ydcD	1529922	1530404	+	22	22	37	54.5	36	93	36	25	29.5	0.464633	0.202994	0.904484
yncI	1530586	1531323	+	36	45	44.5	92.5	61	116.5	82.5	26	28	0.412735	0.319821	0.975955
yncI	1531325	1531639	+	8	11	6.5	15.5	11	22.5	18.5	9	10	0.296412	0.520951	NA
ydcC	1531816	1532952	+	23	14.5	20.5	55	54	66	38.5	35.5	26.5	0.971675	0.00194124	0.0526909
pptA	1533052	1533285	+	217.5	194	206.5	394.5	384.5	595.5	320	327	380	0.483243	0.00866031	0.158699
yddH	1533282	1533851	-	7	7	15	11	16	61	10	21	43	0.832552	0.263146	NA
nhoA	1534024	1534869	+	32	41	68	65	75	153	35	72	96	0.333611	0.510812	0.983399
yddE	1534965	1535858	-	453	395.5	441	637	819	1168.5	475.5	552.5	729	0.358614	0.175801	0.870567
narV	1535937	1536617	-	11.5	9	14.5	14.5	16.5	37	14.5	14	26	0.243145	0.605799	NA
narW	1536614	1537309	-	9.5	7.5	5.5	12	8.5	10.5	7	5.5	8.5	-0.326572	0.504873	NA
narY	1537309	1538853	-	15	19.5	15	26.5	25	33	15	17.5	21.5	0.0869527	0.804217	NA
narZ	1538850	1542590	-	44	30.5	54	71	62.5	124.5	41.5	33.5	39	0.319446	0.285248	0.961159
narU	1542672	1544060	-	12	6	21	26	15.5	40.5	21.5	11	22	0.373752	0.437033	NA
yddK	1544384	1544764	-	1	1.5	3	6	4	4	6	1	4	0.565754	0.508007	NA
yddK	1544764	1545714	-	0	0.5	3	2	0.5	0	2	1	0.5	-1.28047	0.544929	NA
yddL	1545750	1546028	-	1	0	0	1	1.5	2	1	1	1.5	1.56638	0.305676	NA
yddG	1546288	1547169	-	204	187	150	382	292	419	291	201	166	0.357997	0.113536	0.747926
fdnG	1547401	1550448	+	69.5	231	1285	156.5	1207	5786	133	1316.5	3601	1.30991	0.377259	0.983399
fdnH	1550461	1551345	+	34	32.5	73.5	66	79	529.5	35	61	291	1.44595	0.104693	0.723882
fdnI	1551338	1551991	+	38.5	49.5	27.5	72.5	71	219.5	56	33.5	116	0.910464	0.0819136	0.663023
yddM	1552398	1552682	-	172	130.5	272	266.5	403.5	654.5	176	314	391.5	0.515208	0.264654	0.958875
adhP	1552828	1553838	-	151	122.5	123.5	199	173.5	223	162	119.5	113.5	-0.0637445	0.712144	0.983399
maeA	1553972	1555669	-	4747	3669	3517.5	6323.5	6184	6774.5	4859.5	3354.5	3616	0.0607987	0.696942	0.983399
sra	1555826	1555963	-	246	212.5	320	609.5	569	1146.5	356.5	455.5	767	0.877881	0.016065	0.240217
bdm	1556065	1556280	-	5	9.5	4	13.5	10	10.5	10	10.5	12	0.187537	0.723586	NA
osmC	1556625	1557056	+	235	196	234	518	475	684	329	299	417	0.671593	7.76529e-05	0.00354844
ddpF	1557112	1558038	-	25	13.5	25.5	26	27	41.5	15	17	35	-0.115419	0.778376	NA
ddpD	1558031	1559017	-	17.5	14	29	23	24.5	43.5	38	29	28	-0.107156	0.777931	NA
ddpC	1559014	1559910	-	16.5	16	18	30	35.5	45.5	25.5	21.5	29.5	0.505125	0.118662	NA
ddpB	1559907	1560929	-	11	8	13	7	19	28.5	15	11.5	21.5	0.084683	0.870292	NA
ddpA	1560931	1562481	-	19	14.5	21	25.5	25	40	19	14.5	28	0.0867247	0.803962	NA
ddpX	1562495	1563076	-	6	3	5.5	1.5	5	8	6.5	6.5	6	-0.662898	0.312157	NA
dosP	1563334	1565733	-	62.5	61	51.5	93	110.5	188	70	66.5	94	0.482341	0.0802545	0.658452
dosC	1565758	1567140	-	155.5	133	142.5	268	260.5	350	265	177.5	192	0.370113	0.023459	0.314821
yddW	1567504	1568823	-	735	488	389.5	1231	853	629	782.5	403	346	0.15785	0.694839	0.983399
gadC	1568954	1570489	-	34	27	32.5	74	57	70	48.5	41	49	0.461504	0.0630593	0.576314
gadB	1570645	1572045	-	21.5	20.5	21.5	32	27	34.5	24.5	19	20.5	-0.115773	0.702711	NA
pqqL	1572407	1575202	-	380	341.5	301.5	673.5	538	630	488	409.5	351	0.204093	0.295237	0.972714
yddB	1575247	1577619	-	215	195	170.5	327	308.5	349.5	258	176.5	161	0.122033	0.545334	0.983399
yddA	1577657	1579342	-	233	202.5	141	400.5	237.5	136.5	287	112	56	-0.167113	0.778888	0.992051
ydeM	1579633	1580790	-	60	42	48.5	45.5	29	149	26	24.5	202.5	-0.173763	0.827856	0.992051
ydeN	1580842	1582524	-	505	364	526.5	496.5	534	1101	415	295.5	1055.5	-0.0844345	0.853292	0.992051
ydeO	1582926	1583687	-	21	14	12	34	22	56.5	29	15	20.5	0.573081	0.129153	NA
safA	1583762	1583959	-	0	1	0	4	2	1.5	4	2	2.5	2.24689	0.112162	NA
ydeP	1584207	1586486	-	63	56	69	190	171	225	131	92	121	0.98298	4.45392e-08	4.23122e-06
ydeQ	1586820	1587734	-	19.5	23	10	41	20	30	24	9	13	0.12485	0.778543	NA
ydeR	1587793	1588296	-	8	4	4	15.5	8.5	13	11.5	3.5	3	0.562413	0.352505	NA
ydeS	1588309	1588839	-	9	10	6	30	5.5	20.5	13.5	6	7	0.480743	0.415973	NA
ydeT	1588853	1590079	-	55.5	51	33	184.5	55	47.5	83	18.5	15	0.415233	0.556069	0.983399
yneL	1590334	1590426	-	3.5	1.5	1.5	4	2.5	7	2	1.5	3.5	0.0265748	0.973542	NA
yneL	1590426	1590536	-	3.5	1.5	9.5	12	4.5	17	4	6.5	10.5	0.323674	0.648596	NA
hipA	1590854	1592176	-	410.5	315	555.5	815.5	717.5	1458	460	520	916	0.523046	0.148446	0.817579
hipB	1592176	1592442	-	164.5	132	235.5	323.5	385.5	580	199	314	342	0.59855	0.103743	0.721604
yneO	1592665	1594125	-	61	56	67.5	116	86.5	158	80.5	56	78.5	0.282947	0.18962	0.891351
yneO	1594127	1597987	-	37.25	48	64.5	89	84.5	166	49.5	55	87.5	0.477777	0.19267	0.891351
lsrK	1598617	1600209	-	100.5	69	108.5	151	134.5	375	80.5	90.5	224	0.533513	0.260532	0.95002
lsrR	1600288	1601241	-	120.5	125	164.5	142	205.5	562	108.5	208.5	270	0.412865	0.425974	0.983399
lsrA	1601490	1603025	+	16	14.5	17	22	19	66	11.5	25	44.5	0.454713	0.431111	NA
lsrC	1603019	1604047	+	9	11.5	10	11.5	16.5	30	9	11	29.7	0.21191	0.704169	NA
lsrD	1604047	1605039	+	9.5	10	9	14	11	29.5	9	6	20.5	0.225073	0.664048	NA
lsrB	1605051	1606073	+	20	10.5	5	16.5	16.5	25.5	12	14	24.5	0.0882834	0.858069	NA
lsrF	1606100	1606975	+	22	18.5	21	26.5	25.5	37.5	18	13.5	32	-0.100038	0.775754	NA
lsrG	1606999	1607289	+	21	8	6.5	16.5	21.5	19.5	16	15	14.5	0.122223	0.796019	NA
tam	1607346	1608104	+	44.5	52	56.5	132	83	161	72.5	70.5	94.5	0.618333	0.020235	0.282039
yneE	1608108	1609022	-	149	108	157	406	170	283	276	125	151	0.38851	0.281767	0.961159
uxaB	1609229	1610680	-	144	119	165	164	180	697	121	174	513	0.523789	0.400834	0.983399
yneF	1610907	1611854	-	187.5	179	194.5	325	285	374	221	165.5	245.5	0.152115	0.316002	0.972714
yneG	1611966	1612325	-	243	218	116.5	357.5	280.5	201	277.5	107	101.5	-0.0581045	0.898798	0.994924
glsB	1612325	1613251	-	838	684	529.5	1377	937.5	973.5	948	410.5	483.5	0.0556929	0.861474	0.992051
sad	1613315	1614703	-	563.5	429	562.5	758.5	804	1348.5	500.5	501	764.5	0.227937	0.37044	0.983399
yneJ	1614804	1615685	+	155.5	95	102	187	169.5	170	137.5	89.5	103.5	-0.0430782	0.85025	0.992051
yneK	1615763	1616878	+	9.5	5	3	14	9.5	18	12.5	7.5	2.5	0.57371	0.349144	NA
ydeA	1617028	1618218	+	81	69	134	266	220	341	165	102	123	0.860515	0.00345039	0.0808826
marC	1618243	1618908	-	195	157	195	347	337	450	280	224	272	0.39507	0.00675532	0.133261
marR	1619120	1619554	+	468.5	414.333	299	958.5	584.5	553	549.5	320	265.5	0.204925	0.560558	0.983399
marA	1619574	1619957	+	1697	1424.5	1373.5	3733.5	2788.5	2542.5	1867	1465	1149.5	0.388957	0.156092	0.842895
marB	1619989	1620207	+	576.5	449.5	409.5	1176.5	801	744.5	611.5	413	354	0.302618	0.302497	0.972714
eamA	1620238	1621137	-	199	168	163	274	206	291	224	114	135	-0.114876	0.585032	0.983399
ydeE	1621332	1622519	+	153.5	127.5	124.5	217.5	127	210.5	155	106	124	-0.211449	0.281885	0.961159
yneM	1622646	1622741	+	776.5	847.5	1016.5	1439.5	1842	2537.5	1182	1580	1317	0.46475	0.126668	0.781902
dgcZ	1622960	1623850	-	156	149	135	341	217	269	250	104	162	0.260889	0.348416	0.983399
ydeI	1624105	1624497	-	37	30	30	76	62	85	54	25	34	0.546903	0.0376427	0.428676
ydeJ	1624773	1625291	+	35	29	24	89	56	53	50	26	30	0.542016	0.123549	0.771647
dcp	1625335	1627380	-	1120	907	905	1918	1686	2053	1260	878	1035	0.304155	0.00577621	0.120532
ydfG	1627517	1628263	+	2803	2449.5	2582.5	4862	5032.5	7252.5	3269.5	3168	3973	0.466056	0.00440319	0.0987299
rspR	1628352	1629038	+	860	774.5	848.5	1434	1058.5	1972.5	927.5	793	1096	0.162827	0.339718	0.983399
ydfZ	1629215	1629418	+	45	68	917	116	590	4002	60	821	2449	1.30745	0.411747	0.983399
ydfI	1629453	1630913	-	86	61.5	59	127.5	114.5	182.5	94.5	81	86	0.375073	0.0570884	0.544573
ydfJ	1631002	1632285	-	20	22.5	16	60.5	30.5	45.5	41.5	17	22	0.56836	0.143308	0.812152
ydfK	1633072	1633305	+	32.5	25	61.5	41.5	25.5	127	40	36.5	51.5	-0.0582067	0.915101	0.995917
pinQ	1633622	1634212	+	20.75	21.5	21.5	41	39.5	57	26.5	31.5	25.5	0.422739	0.170196	0.86781
tfaQ	1634310	1634885	-	25.25	19.75	20.25	41.0833	27.25	55	22.25	19	26.5	0.249228	0.413353	NA
stfQ	1634885	1635847	-	11.75	5.25	11.75	11.25	16.75	31	16.25	14	16.5	0.352906	0.458024	NA
nohQ	1635840	1636367	-	8	5.5	12	13	9.5	22	5	7.5	11	0.106702	0.831118	NA
ynfO	1636756	1636989	+	1.5	3	15.5	1.5	23.5	24.5	1	15	19	0.566022	0.622154	NA
ydfO	1637047	1637457	+	17.5	12	21	50	38.5	60	42	33	33	0.873785	0.00457387	0.100681
gnsB	1637609	1637782	-	2046	2190	1980	3696	3021.7	4164.5	2625	2112	1542	0.14308	0.53798	0.983399
ynfN	1637954	1638109	-	5	4	2	6	5	8	4	4	4	0.132877	0.83965	NA
cspI	1638455	1638667	-	9	13	21	26	16	62	40	25	24	0.524838	0.308057	NA
rzpQ	1639030	1639527	-	2.5	3	5	8	1.5	6.5	6	3	1.5	-0.00877779	0.990852	NA
rzoQ	1639080	1639334	-	2.5	0.5	3.5	4.5	1.5	2.5	4	2	1.5	-0.232673	0.812577	NA
rrrQ	1639524	1640057	-	8.5	7.5	10.5	12	7.5	14.5	8.5	5	6	-0.280553	0.551105	NA
ydfR	1640054	1640365	-	9.5	5	14.5	4	7	26.5	8.5	7	8.5	-0.381597	0.563881	NA
essQ	1640370	1640585	-	1	5	2.5	1.5	2.5	9	3	2	3.5	-0.0369545	0.967007	NA
cspB	1641339	1641554	-	242	297	498	423	241	979	391	319	452	-0.106279	0.815612	0.992051
cspF	1641855	1642067	+	128	155	98	272	52	131	188	49	58	-0.424619	0.490164	0.983399
quuQ	1642489	1643241	-	28	30	27	56	35.5	73	26	26	36.5	0.277648	0.34272	0.983399
ydfU	1643255	1644304	-	10	5	9	20	12.5	18	8	3	9.5	0.405575	0.396051	NA
rem	1644651	1644902	-	29	31	39	55	58	92	43	57	57	0.371657	0.242124	0.937895
hokD	1645119	1645274	-	437	412.5	329.5	873	621	809	596	396.5	479.5	0.315705	0.0597644	0.563314
relE	1645346	1645633	-	526.5	459	412	1056	689.5	979.5	705.5	469.5	564	0.309817	0.0582767	0.553628
relB	1645633	1645872	-	243.5	197.5	214.5	508	349.5	530.5	349.5	253	313.5	0.421046	0.00269821	0.0671375
ydfV	1645897	1646202	+	3	9	6	15	11	21	6	7	12	0.696018	0.195394	NA
flxA	1646405	1646737	+	2418	2147	1900	6604	4632.5	8832.5	4723	4232	5514	0.954504	2.29779e-08	2.37e-06
intK	1647174	1647356	-	12	6.5	11.5	23.5	14	26.5	6.5	7	14	0.428399	0.347841	NA
ydfX	1647358	1647636	-	9.5	7	6.5	15	16.5	23	8.5	7	3	0.577146	0.219425	NA
dicC	1647620	1647850	-	4.5	4.5	6	6.5	9.5	6.5	3	7	1	0.027462	0.969922	NA
dicA	1647934	1648341	+	1147	1052	1262	1980	1129	1942	1386	941	1142	-0.132383	0.509605	0.983399
ydfA	1648508	1648663	+	20.5	18.5	9.5	37.5	15	25.5	15.5	8	12.5	0.0644624	0.881336	NA
ydfB	1648665	1648793	+	20.5	18.5	15	38.5	27	26.5	22.5	21	14.5	0.142876	0.702135	NA
ydfC	1648823	1649041	+	33	23	26.5	49	40	47	27	35	23	0.0870032	0.784722	0.992051
dicB	1649609	1649797	+	3.5	8.5	3	16	8	5.5	8.5	4.5	3	0.360092	0.595722	NA
ydfD	1649794	1649985	+	7	3.5	5	14	9.5	11	12	6	3	0.489625	0.396957	NA
ydfE	1650078	1650842	+	14	13	8	29	30	25	23	9.5	24	0.635397	0.1241	NA
insD	1650845	1651537	+	55.6429	44.5238	50.8571	72.1429	54.9286	127.321	54.3214	33.8929	83.6071	0.0482651	0.885602	0.993821
intQ	1651551	1652708	+	21	12.1667	20	29	17	32.5	12	18.5	26.5	-0.108203	0.789393	NA
ydfJ	1652755	1652838	-	4	0.5	1	2	2	0.5	0.5	0.5	1	-0.826344	0.595727	NA
rspB	1652896	1653915	-	35	28	23.5	51	47.7	76	34	37	38.5	0.347587	0.20103	0.902281
rspA	1653927	1655141	-	58	37.5	31.5	57	58.5	58.5	44.5	27.5	36.5	-0.193254	0.476632	0.983399
ynfA	1655347	1655673	-	154	133	128	251	145	229	156	82	84	-0.0710905	0.786606	0.992051
ynfB	1655808	1656149	+	924.5	622.5	679.5	1441.5	1177	1501.5	934.5	772.5	975.5	0.248449	0.0718167	0.615815
speG	1656184	1656744	+	1607.5	1211.5	1040.5	3016.5	1979	2506.5	1708.5	1055.5	1268.5	0.321486	0.121806	0.766062
ynfC	1656747	1657457	-	319	274	443	501	555	882	434	397	496	0.21982	0.411835	0.983399
ynfD	1657565	1657870	+	82	60	66	145	117	177	94	81	128	0.419647	0.045265	0.471629
ynfE	1658069	1660495	+	9.5	19.5	42	15	46	204.5	14	42	149	1.05498	0.280659	0.961159
ynfF	1660556	1662979	+	67.5	46.5	89	101.5	112	211	76	68	129.5	0.374941	0.311453	0.972714
ynfG	1662990	1663607	+	12	8.5	13.5	21	19.5	37	16	12.5	17	0.525492	0.178772	NA
ynfH	1663609	1664463	+	186	164.5	189.5	302.5	221.5	335	227.5	150	187.7	0.00483848	0.975319	0.997422
dmsD	1664506	1665120	+	542	459	446	847	704	909.5	572.5	396.5	427	0.116122	0.374334	0.983399
clcB	1665315	1666571	+	140	125	79	279	142	151	173	62	82	0.106012	0.800369	0.992051
ynfK	1666524	1667219	-	158	178.5	1984	168	2093.5	7718.5	135.5	2387	5032	1.26792	0.409454	0.983399
mlc	1667344	1668564	-	586	453	667.5	507	1082.5	2016.5	358	886	1173	0.380628	0.489339	0.983399
ynfL	1668699	1669592	-	52	38.5	49.5	78	64	106	39.5	39	52	0.158972	0.505366	0.983399
ynfM	1669699	1670952	+	194	172	179	254	261	311	200	156	162	-0.0497574	0.751407	0.98801
asr	1671376	1671684	+	23	15	13	18	18	29	22	21	22.5	-0.305749	0.387762	NA
ydgU	1671777	1671860	+	0	1	1	0	4.5	0	1	0	2.5	0.472115	0.802855	NA
ydgD	1671960	1672781	+	260	221	408	406	538.5	960	295	380	530	0.398546	0.315566	0.972714
mdtI	1672820	1673149	-	64	64	39.5	120.5	83	77.5	80	31.5	41.5	0.11456	0.754498	0.98801
mdtJ	1673136	1673501	-	158	124	105.5	231.5	127	132.5	147	63.5	52.5	-0.286694	0.485705	0.983399
tqsA	1673913	1674947	+	34	38	92	86	103	395	62	150	253	1.0454	0.134607	0.803568
pntB	1674972	1676360	-	1860.5	1552.5	1605	2713.5	2450.5	3175.5	1766	1337.5	1490	0.0819602	0.369018	0.983399
pntA	1676371	1677903	-	3191.5	2701.5	2679	4654.5	4326.5	5437.5	2914	2408.5	2510	0.101642	0.34698	0.983399
ydgH	1678427	1679371	+	1826	1196	1123	2843	2223	2404	1787	1070	1321	0.229256	0.291311	0.970159
ydgI	1679557	1680939	+	683.5	600	196.5	1654	600	552.5	1312.5	248.5	226	0.316539	0.666786	0.983399
folM	1680976	1681698	+	307.5	277	249.5	674	472	404.5	457.5	261.5	208	0.270837	0.43111	0.983399
ydgC	1681695	1682030	-	115	131	89	166	133	180	123	99	98	-0.142945	0.493563	0.983399
rstA	1682159	1682878	+	1725.5	1369	1213.5	2265	1821	1754	1574.5	893	801.5	-0.182557	0.514793	0.983399
rstB	1682882	1684183	+	1399	1113.5	948	1726.5	1355.5	1500.5	1181.5	904	763.5	-0.2258	0.313322	0.972714
tus	1684259	1685188	+	307.5	238.5	292.5	449.5	464.5	560.5	286	277	267	0.167437	0.346284	0.983399
fumC	1685185	1686588	-	370	315	218.5	396	346	485	296	221	213	-0.206649	0.311838	0.972714
fumA	1686731	1688377	-	3785	2945	2801.5	3255	2866	2729	2015	1478	1270	-0.727992	0.00174282	0.0482922
manA	1688576	1689751	+	1627	1349.5	1365	2415	2413.5	3634	1732	1480	2081.5	0.299394	0.0478004	0.486083
ydgA	1689852	1691360	+	4469	3375.5	3179	6859	5510.5	6783	4547	3229	3695.5	0.158478	0.242079	0.937895
uidC	1691586	1692851	-	15	11	20	43	16	28	21	12	14	0.252416	0.568349	NA
uidB	1692890	1694263	-	14.5	17	16	19	12	25	21	16.5	15	-0.423403	0.258708	NA
uidA	1694260	1696071	-	46.5	36	43	45	44	68	38	36.5	55	-0.334416	0.207402	0.904484
uidR	1696462	1697052	-	540	477	538	655	755	1153	469	542	617	0.0489872	0.835857	0.992051
hdhA	1697273	1698040	-	704.5	592.5	571	1598	1333	1513	868.5	697	712	0.611837	4.30119e-05	0.00212703
malI	1698152	1699180	-	143.5	133.5	273	198	430	846	134.5	365	426	0.69772	0.251836	0.939716
malX	1699355	1700947	+	313.5	311.5	227	255.333	314	378	181.5	200.5	274	-0.49645	0.052396	0.514918
malY	1700957	1702129	+	632	509.5	438	715.5	630.5	900.5	515	403	584.5	-0.145255	0.300457	0.972714
add	1702233	1703234	+	3144.5	2234	1886	4271.5	3749.5	3970.5	3329.5	1929.5	2326.5	0.102739	0.635062	0.983399
ydgJ	1703268	1704308	-	898	739	724	1276	1327	1743	930	738	904	0.229092	0.0476187	0.486083
blr	1704551	1704676	+	582	551	935	1089	1054	2354	751	1094	1428	0.400787	0.315626	0.972714
cnu	1704949	1705164	+	488	454	522	1244	538	1107	779.5	392.5	663	0.294444	0.316873	0.972714
ydgK	1705250	1705690	+	1904	1680	985.5	3653.5	1428.5	2162.5	2456	800	1325	0.0198465	0.963869	0.995917
rsxA	1705767	1706348	+	1154.5	1082.5	568.5	1815	596.5	795.5	1349.5	288	378.5	-0.443214	0.4605	0.983399
rsxB	1706348	1706926	+	888.5	769	330	1380	622.5	534.5	1006	242.5	271	-0.253641	0.677281	0.983399
rsxC	1706919	1709141	+	2246.5	1861	1126.5	3370.5	2340.5	1172	2468	870.5	586	-0.18276	0.75268	0.98801
rsxD	1709142	1710200	+	886.5	795.5	726.5	1257	1327.5	903	988	579.5	406.5	-0.0682896	0.852212	0.992051
rsxG	1710204	1710824	+	746	594.5	627	971	892	840.5	759.5	547	439.5	-0.16606	0.502887	0.983399
rsxE	1710828	1711523	+	950	727.5	699.5	1230.5	1098.5	1209	957	603	733	-0.0595343	0.709215	0.983399
nth	1711523	1712158	+	1023	920	855.5	1511.5	1097	1325	1120.5	686	777.5	-0.154697	0.39782	0.983399
dtpA	1712769	1714271	+	6701	5563.5	3611.5	8667.5	6789	4890	8013	3671	2391	-0.238964	0.604657	0.983399
gstA	1714377	1714982	+	573	465.5	599.5	927.5	1065	1537	660	694	933	0.440423	0.0615786	0.574415
pdxY	1715026	1715889	-	409.5	374.5	320	634.5	595.5	667	466	348.5	328.5	0.140838	0.431057	0.983399
tyrS	1715948	1717222	-	7951	6716	4451	11533	9425	8760.5	7728	4153	4089.5	0.0216852	0.944064	0.995917
pdxH	1717351	1718007	-	887.5	719.5	660.5	1250	1178.5	1358	766.5	625.5	868.5	0.101344	0.469076	0.983399
mliC	1718066	1718395	-	80	84	75.5	137	138	252	105.5	97	137.5	0.449716	0.0707878	0.61548
anmK	1718493	1719602	-	327	264	318	505.5	462	771.5	319	293	363	0.263029	0.131254	0.799004
slyB	1719876	1720343	+	18573	17588	14706	28001	25026	25488	19537	13550	12197	-0.00678604	0.975183	0.997422
slyA	1720390	1720824	-	1902	1797	1907	3314	2908	4918	2366	2340	3094	0.310388	0.0947415	0.697565
ydhI	1721025	1721261	+	121	94	89	218	108.5	180.5	156	112	118.5	0.0768905	0.760796	0.988652
ydhJ	1721264	1722121	+	172.5	139.5	104.5	307	162	236.5	219	110	140.5	0.114262	0.697256	0.983399
ydhK	1722121	1724133	+	190.5	135.5	129.5	254	217.5	228	202	135	136	-0.00949546	0.965064	0.995917
sodC	1724134	1724655	-	104	95	110.5	139	129	293.5	112.5	102.5	168.5	0.158786	0.603516	0.983399
ydhF	1724736	1725632	-	720	539.5	643.5	916	1063	1788.5	650.5	726	1135	0.310324	0.284072	0.961159
ydhL	1725681	1725920	-	37	35.5	72	62	107	174	35	78.5	94.5	0.542318	0.309068	0.972714
nemR	1726023	1726622	+	168.5	170.5	115	236	150.5	208.5	169	72.5	74.5	-0.262881	0.427746	0.983399
nemA	1726659	1727756	+	566	486.5	393	792.5	745.5	792	634	385.5	392	0.0581475	0.787519	0.992051
gloA	1727837	1728244	+	1638.5	1262.5	1207.5	2729	2185.5	2904.5	1782	1241	1634.5	0.282141	0.00789506	0.149913
rnt	1728347	1728994	+	584.5	489.5	300.5	960	345	542	644.5	188.5	229.5	-0.217413	0.663275	0.983399
lhr	1729087	1733703	+	205.5	162	220	278.5	246.5	536	235.5	173.5	290.5	0.151986	0.571659	0.983399
grxD	1733754	1734101	-	5781	5359	4420	10897	8153	9460	7866	5418	5929	0.23238	0.188535	0.891351
mepH	1734435	1735250	+	495	421.5	413.5	610	434	608.5	439	288	464.5	-0.343582	0.0243166	0.323161
sodB	1735378	1735959	+	10074	8298	7205.5	16812	14560	18441.5	11180	9298	10911.5	0.318137	0.00489826	0.105884
ydhP	1736121	1737290	-	118	90	98	239	179	189	168	80	96	0.354643	0.191848	0.891351
ynhF	1737456	1737545	-	188	206	235	307	360	780	267	360	565	0.486912	0.216342	0.91157
purR	1737844	1738869	+	2874	2372	1432	4714	3404	2429	3276	1461	1167	0.0640545	0.886914	0.993821
ydhB	1738866	1739798	-	238	218	207	352	367	475	269	232	249	0.19414	0.188198	0.891351
ydhC	1739911	1741122	+	1541	1231	1007	2068	2424	2130	1465	1059	1262	0.197644	0.35844	0.983399
cfa	1741413	1742561	+	1336	1018	1407	2390	2303	4247	1446	1407	2509	0.563475	0.0523062	0.514918
ribC	1742601	1743242	-	2207	2114	2189	3628	3338	5157	2737	2204	2714	0.224203	0.0660098	0.595738
mdtK	1743457	1744830	+	881	695	547	1603	1322	1559	1229	590	831	0.445527	0.0536662	0.522197
ydhQ	1744871	1746127	-	751	624	667	1197	1170	1686	817	608	874	0.328161	0.0088564	0.160661
ydhR	1746700	1747005	+	1043	990	1130	2351.5	1799	3375.5	1466	1420.5	1997	0.561281	0.00797341	0.149917
ydhS	1747131	1748735	+	49	49	42	94.5	63	143.5	59	54.5	82	0.413715	0.140758	0.808251
ydhT	1748747	1749559	-	22	31	12.5	34.5	29	79.5	21.5	19	37.5	0.424079	0.369374	0.983399
ydhU	1749563	1750348	-	30	25.5	25.5	43.5	39	75.5	20	26.5	46.5	0.274854	0.451498	0.983399
ydhX	1750345	1751013	-	26	14.5	36.5	27.5	29.5	48.5	30.5	16	37.5	-0.192218	0.639204	0.983399
ydhW	1751077	1751724	-	27	22	28	41.5	33.5	75	36.5	22.5	34.5	0.286609	0.355872	0.983399
ydhV	1751728	1753830	-	11.5	19.5	18.5	27.5	17.5	152.5	14.5	33	94	1.16507	0.15836	0.843268
ydhY	1753851	1754477	-	4.5	13.5	45	13.5	24.5	209	13	63	183	1.08925	0.335778	0.983399
ydhZ	1754932	1755141	-	169	207	191	297	250	485	218	174	267	0.166477	0.482836	0.983399
pykF	1755698	1757110	+	12850	9012	7279	17808	14291	15424	11927	7151	9633	0.0858147	0.694646	0.983399
lpp	1757421	1757657	+	246363	238494	222246	343923	322811	502400	284682	261308	296288	0.0534943	0.702622	0.983399
ldtE	1757721	1758725	-	175.5	155	176	245.5	244	455	173	165	268	0.211504	0.423858	0.983399
sufE	1758874	1759290	-	107.5	103	122	130.5	108	200.5	86	84	100.5	-0.288616	0.192999	0.891351
sufS	1759303	1760523	-	230.5	264.5	386.5	314	342	593	240.5	171	254	-0.196171	0.514748	0.983399
sufD	1760520	1761791	-	300.5	259	380	311.5	355.5	506	192	165	251	-0.349137	0.16264	0.854631
sufC	1761766	1762512	-	243.5	213	274.5	271	274	444.5	134.5	121	174	-0.241497	0.271971	0.961159
sufB	1762522	1764009	-	542.5	527.5	649	619.5	802	989	446	290	394	-0.172778	0.432638	0.983399
sufA	1764018	1764386	-	173	169	209	209	253.5	227	138	87	98.5	-0.31134	0.220102	0.916458
ydiH	1764934	1765122	-	68.5	66.5	84	218.5	113.5	280.5	146.5	113.5	274.5	0.783406	0.0357	0.414395
menI	1765222	1765632	-	230.5	175	199	327.5	291.5	440	239.5	204.5	233.5	0.150979	0.276934	0.961159
ydiJ	1765629	1768685	-	795	711.5	814	1272	1194	1749.5	882	733	930	0.193875	0.141942	0.809306
ydiK	1769074	1770186	+	749	660	602	1145	957	1120	877	603	662	0.0372585	0.800207	0.992051
ydiL	1770615	1770971	+	9.5	12	23	18.5	18	37.5	4.5	42.5	40	-0.00326888	0.996632	NA
ydiM	1771071	1772285	+	7.5	8	9	15.5	17	28.5	10.5	9.5	17	0.617192	0.162369	NA
ydiN	1772512	1773777	+	5.5	6.5	0	11	8	14	8	4	5.5	0.803332	0.206693	NA
ydiB	1773789	1774655	+	28	27.5	22.5	40	47	70.5	27	19.5	35.5	0.345251	0.255917	0.946939
aroD	1774686	1775444	+	206.5	169	209.5	342	349	506.5	239	234.5	311	0.3683	0.0647445	0.587255
ydiF	1775587	1777182	+	12	9.5	9.5	32.6667	23.5	30	26.5	8.5	7	0.794495	0.0968494	NA
ydiO	1777196	1778347	+	11	10.5	18.5	28.5	18.5	36	14.5	14.5	14	0.391477	0.31719	NA
ydiP	1778390	1779301	-	78	71	104	98	106	192	80	84	141	-0.0459185	0.891162	0.993821
ydiQ	1779617	1780381	+	4	6	9	19.5	16	20	9	8.5	17.5	0.895753	0.0770444	NA
ydiR	1780401	1781339	+	27.5	22.5	23	45.5	40	86	25.5	25.5	42	0.553163	0.0986635	0.706697
ydiS	1781395	1782684	+	19	7	20.5	24	25	40	12.5	20.5	18	0.29102	0.512096	NA
ydiT	1782681	1782974	+	4	4	4.5	9.5	3	10	2	2.5	4	0.256864	0.699606	NA
fadK	1783031	1784677	+	14.5	20.5	14	38.5	25	34	31	18	21.5	0.353781	0.310352	NA
ppsA	1784734	1787112	-	2340	1714	1278	5151	4530	3292	4137	2731	1423	0.69042	0.106294	0.726745
ppsR	1787445	1788278	+	371	298	345	644	706	908	427	407	537	0.502338	0.00554651	0.116412
aroH	1788435	1789481	+	1023	826	467	1755.5	1243	1077	1299	506	582	0.210633	0.607628	0.983399
ydiE	1789613	1789804	+	171	172	91	248.5	89	54	208	46	35	-0.756768	0.299023	0.972714
ydiU	1789808	1791244	-	1458.5	1248.5	1452	1959	1903.5	2622.5	1288	1017.5	1190	-0.0196595	0.869552	0.993582
ydiV	1791307	1792020	-	254.5	207.5	329	375	268.5	764.5	312	234.5	459	0.105391	0.770618	0.992051
nlpC	1792267	1792731	-	700	686.5	925.5	1262	1400.5	2221	756	966	1189.5	0.393193	0.186156	0.891351
btuD	1792809	1793558	-	255	235	203	379.5	328.5	486.5	295.5	222	300	0.12386	0.333072	0.983399
btuE	1793558	1794109	-	273.5	227.5	242	430	391.5	575	253	253.5	324	0.247577	0.137865	0.805407
btuC	1794172	1795152	-	424.5	406.5	419.5	611	542	788	450.5	382.5	387.5	-0.0312238	0.819688	0.992051
ihfA	1795253	1795552	-	8414	7236	7227.5	12873	11191	14988.5	9114	6905.5	7643	0.117335	0.157968	0.843268
pheT	1795557	1797944	-	21805	18455.5	18491.5	30291	31123.5	30146.5	20767	16584.5	13724	0.0124931	0.954206	0.995917
pheS	1797959	1798942	-	10451	8968	6890	15056.5	12305	9458.5	10229	5308	4237	-0.121389	0.741572	0.986438
pheM	1799226	1799270	-	126	98	76.5	176	88	114	111	50	70.5	-0.30426	0.362767	0.983399
rplT	1799393	1799749	-	70904	57770.5	47066	112966	83930.5	76593	76207	50483.5	41607.3	0.02134	0.942447	0.995917
rpmI	1799802	1799999	-	68127.5	54538.5	44518	111717	80935	69672	71297	44434.5	36048	0.0378729	0.907054	0.994924
infC	1800096	1800638	-	71882.5	58779	47228.5	112409	82049.5	83146.5	76024	48241.5	43420	0.0182742	0.945743	0.995917
thrS	1800642	1802570	-	19220	15726	14339	29869.5	23935	30198.5	19815	13160.5	16283	0.125631	0.3019	0.972714
arpB	1803094	1803519	+	1	3	1	2	1	2	2	1	2.5	-0.673998	0.533417	NA
arpB	1803518	1804993	+	5	3	13	17	12	18	12	3	5.5	0.486347	0.417955	NA
yniD	1805165	1805272	+	15	16	33	23	28	48	26	27	32	-0.0653388	0.877939	NA
ydiY	1805325	1806083	-	3950	3288	2022	6700	4695	2708	4336	1953	1085	0.021883	0.967731	0.996314
pfkB	1806370	1807299	+	228.5	184.5	250.5	292	362	525	184.5	179.5	292.5	0.164367	0.55529	0.983399
ydiZ	1807400	1807690	+	48.5	35.5	48.5	66.5	52	91	49.5	40.5	54	-0.00547654	0.981565	0.997874
yniA	1807796	1808656	+	190	170	435	220.5	484	1537	167	618	1304.5	0.720732	0.368002	0.983399
yniB	1808697	1809233	-	777	679	784	1096	855	1327	770	619	647	-0.119807	0.375879	0.983399
yniC	1809380	1810048	+	1228	1014	762	1800	1435	1293	1311	667	823	-0.0227819	0.935598	0.995917
ydjM	1810211	1810801	+	135	112	128	498.5	511.5	682.5	344.5	354	402.5	1.5177	3.9425e-16	9.48829e-14
ydjN	1810934	1812325	+	498	382	413	1701.5	3482.5	8123.5	10243.5	572	3376.5	2.65293	0.000613965	0.0194422
ydjO	1812329	1813132	-	3	4	6	10	9	17	17	4	5	0.782184	0.231371	NA
cedA	1813421	1813663	-	104	83	74	184	108	120	150	93	67	0.0251984	0.94207	0.995917
katE	1813867	1816128	+	70	62	61	146	121	137	78	60	65	0.420254	0.0360808	0.416139
chbG	1816386	1817135	-	95.5	88.5	106	131.5	129.5	245	100.5	74.5	173	0.115536	0.722326	0.985393
chbF	1817148	1818500	-	38.5	31.5	37	73.5	51	126	51.5	43.5	63	0.535597	0.0703921	0.614177
chbR	1818605	1819447	-	123	137.5	208	180.5	209.5	408	176	202.5	210.5	0.0551668	0.87672	0.993729
chbA	1819455	1819805	-	74	73	68.5	114	124	167	80.5	85	93.5	0.253796	0.243277	0.937895
chbC	1819856	1821214	-	152	143	125.5	191	189.5	216	138	104.5	125.5	-0.14262	0.377009	0.983399
chbB	1821299	1821619	-	502	520.5	409	603.5	542.5	1017	470.5	443	556.5	-0.0899894	0.669312	0.983399
osmE	1821918	1822256	-	655	563	836	1028	1119	2111	871	904	1322	0.354353	0.246882	0.937895
nadE	1822458	1823285	+	1256	1091	1031	1912	1725	2590	1223	953	1259	0.21972	0.0276332	0.348797
cho	1823515	1824402	+	253	204	235	806	789	1361	575	524	822	1.41787	4.23534e-10	4.93212e-08
ves	1824362	1824937	-	694	678	550	1465	918	1578	1067	591	922	0.371159	0.0599406	0.563504
spy	1825140	1825625	-	168	187	157	408	248	287	223	118	142	0.230895	0.405929	0.983399
astE	1825955	1826923	-	9	11.5	6	12	9	22.5	12	3.5	9	-0.014775	0.976283	NA
astB	1826916	1828259	-	34	24	32.5	40	37.5	62.5	20.5	19	22.5	-0.0269616	0.923224	0.995917
astD	1828256	1829734	-	44.5	32	29	55.5	43.5	66.5	26	25	42.5	0.00700127	0.97986	0.997874
astA	1829731	1830765	-	10	8	11.5	8.5	11	14	4	5	4	-0.521254	0.275669	NA
astC	1830762	1831982	-	20.5	23.5	11	26	19	20.5	19.5	15.5	11	-0.402126	0.329741	NA
xthA	1832428	1833234	+	1393	1076	700	2057	1537	1295	1429	632	603	0.0222723	0.954524	0.995917
ydjX	1833401	1834111	+	14	19.5	76	23	91.5	413.5	17	141.5	291	1.43248	0.183492	0.890332
ydjY	1834116	1834793	+	28.5	18	43.5	34	94	419.5	14	123.5	342	1.81722	0.0695008	0.611585
ydjZ	1834808	1835515	+	43.5	38	57	56	63	226.5	44	75.5	168	0.557477	0.354678	0.983399
ynjA	1835515	1836063	+	62.5	64.5	64.5	92	69	173	70	53.5	94.5	0.107425	0.723417	0.985393
ynjB	1836073	1837239	+	135.5	133	107	207.5	158.5	337	147.5	119	231.5	0.212161	0.453476	0.983399
ynjC	1837212	1838747	+	72.5	69	42	74	76	102.5	59	50	77.5	-0.19006	0.46656	0.983399
ynjD	1838747	1839400	+	64	60	66	95	86	110	66.5	65.5	63.5	-0.0415584	0.843268	0.992051
ynjE	1839467	1840774	+	111.5	134	280	165.5	388	1745	126	552.5	1241	1.31672	0.136524	0.803568
ynjF	1840783	1841403	-	180	137	127	226	172	257	181	125	158	-0.093696	0.541914	0.983399
nudG	1841490	1841897	+	233	246	183	353	262	265	256	126	114	-0.225814	0.486708	0.983399
ynjH	1841863	1842135	-	611	550	482	1403	1014	1657	972	996	1140	0.642701	0.000141246	0.0058701
gdhA	1842371	1843714	+	783	608	1052	1116	1083	2081	835	773	1300	0.111668	0.726168	0.985393
ynjI	1843831	1844871	-	64.5	58	54	104	62	104	60	35	44	-0.0474342	0.83944	0.992051
topB	1844999	1846960	-	1763.5	1463	1151	2405	2046	2682.5	1654	945	1337.5	0.0599357	0.722028	0.985393
selD	1846965	1848008	-	2029	1633.5	1676	2875	2788	4285	1946	1601	2202.5	0.234095	0.0863678	0.667336
ydjA	1848125	1848676	-	518	440.5	457	692	790	1351.5	533	569	616	0.324137	0.164872	0.857617
sppA	1848837	1850693	+	1581	1293	1401	2152	2015	2779	1468	1293	1401	0.0436776	0.696166	0.983399
ansA	1850860	1851876	+	1349	1034.5	693	1853	1402	1091	1330.5	638	497.5	-0.0997185	0.809884	0.992051
pncA	1851887	1852528	+	727	612.5	474	1029	886	759	765.5	480	360.5	-0.0522645	0.871115	0.993582
ydjE	1852621	1853979	-	53	67	43	69.5	49	69.5	42.5	32	44	-0.449643	0.0826744	0.664847
ydjF	1854096	1854854	-	428	445.5	403	497	482	934	353.5	447.5	466	-0.110716	0.681234	0.983399
ydjG	1854991	1855971	-	58.5	45.5	62.5	94.5	78.5	130	45	49.5	56	0.192823	0.421525	0.983399
ydjH	1855981	1856928	-	14.5	14	9.5	26	11.5	21	14.5	12.5	9	-0.0267195	0.948821	NA
ydjI	1856933	1857769	-	10.5	12.5	11.5	21	13	26.5	15	12.5	12.5	0.145049	0.714784	NA
ydjJ	1857790	1858833	-	7.5	7.5	3.5	16.5	8	14.5	7.5	8.5	4	0.266765	0.614192	NA
ydjK	1858850	1860229	-	8	7.5	9	13.5	5	20.5	1	11	11.5	-0.0749428	0.916687	NA
ydjL	1860256	1861332	-	13	13.5	7	7	12	26	9	10.5	14	-0.282073	0.587494	NA
yeaC	1861702	1861974	-	1084.5	768.5	688.5	1447	1168.5	1678	844	881	1139.5	0.111146	0.573343	0.983399
msrB	1862016	1862429	-	1917.5	1483.5	1249.5	2411	2138.5	3023	1565	1822	1941.5	0.0542933	0.788941	0.992051
gapA	1862771	1863766	+	67742.5	44545.5	53296.5	76568	71154	114416	51115.5	46083.5	80724	0.00211399	0.992904	0.998676
yeaD	1863850	1864734	+	792.5	590.5	759.5	901	841	1743.5	517.5	496.5	1014	0.010327	0.975048	0.997422
yeaE	1864782	1865636	-	311	284.5	295	446	404	724	306.5	262	452	0.140275	0.541852	0.983399
mipA	1865726	1866472	-	10651	8196.5	5511	16985	12760	10359	10956.5	6010	4650	0.118263	0.758219	0.988384
yeaG	1866908	1868842	+	89	66.5	83.5	201.5	176.5	352	99	109	161.333	0.925437	0.00116398	0.0341625
yeaH	1868955	1870238	+	16	18.5	10.5	33.8333	21.5	73	19.3333	22	43.5	0.835121	0.0933155	NA
yeaI	1870385	1871860	+	14	14	15	29	34	73	23	15	41.5	0.963007	0.0344406	NA
yeaJ	1872041	1873531	+	858.5	780	414	1817.5	759	791.5	1151	490	422	0.0924566	0.851176	0.992051
yeaK	1873574	1874077	+	683.5	618	575	1295.5	897	1192.5	745	529	672	0.197924	0.163307	0.855643
yoaI	1874078	1874182	-	2	5	2	9	6	15	5	6	9	1.04801	0.118645	NA
yeaL	1874352	1874798	+	72	67	54	83	78	92	75	28	51	-0.255389	0.349953	0.983399
yeaM	1874755	1875576	-	104	98	140	165	193	273	100	107	146	0.210391	0.455316	0.983399
yeaN	1875673	1876854	+	193	146	96	249	249	236.5	215.5	109	124	0.142287	0.640371	0.983399
yeaO	1876909	1877256	+	190	176	268	334	397	887.5	226.5	328	524	0.634182	0.142909	0.811168
yoaF	1877278	1877532	-	283	277	323	385	309	537	311	204	343	-0.203986	0.301414	0.972714
yeaP	1877715	1878740	+	1153	1049.33	942.5	1793.33	1361.17	1593.67	1322.17	804.667	1131	-0.0491949	0.761869	0.988985
yoaK	1878773	1878871	+	161.5	161.333	122	227.333	150.167	200.667	215.167	92.6667	118.5	-0.272984	0.335484	0.983399
yoaJ	1878874	1878948	+	81.5	71.3333	57.5	129.333	81.6667	114.667	113.667	54.6667	66.5	-0.0238893	0.930102	0.995917
yeaQ	1879007	1879255	-	237	201.5	252	430.5	423.5	706.5	315	276.5	392	0.49688	0.0161032	0.240217
yoaG	1879403	1879585	-	28.5	25	33	45	45.5	111	34	31.5	92.5	0.520369	0.282711	0.961159
yeaR	1879589	1879948	-	53.5	54.5	60	81.5	104	178.5	79	73	151.5	0.429335	0.233251	0.933779
leuE	1880121	1880759	-	824	724	436	1254	645.5	734	984.5	285	361.5	-0.219903	0.635379	0.983399
dmlR	1880886	1881809	-	254	249	360	176	427.5	871	129.5	441	538.5	0.0543186	0.93173	0.995917
dmlA	1881912	1882997	+	48	47	55	68	55	99	59	42	71	-0.112234	0.652483	0.983399
yeaV	1883188	1884633	+	17	21	15.5	27.5	20	16.5	16	15.5	15	-0.394177	0.319304	NA
yeaW	1884665	1885789	+	23.5	16	24	34.5	19	38	18	10	25	-0.162605	0.652994	NA
yeaX	1885845	1886810	+	47.5	35	37.5	72	55	70.5	48	24.5	41	0.0550518	0.825573	0.992051
rnd	1886864	1887991	-	1346	1078.5	697	2024	1470.5	1426	1398.5	640.5	805.5	0.0419096	0.897636	0.994924
fadD	1888061	1889746	-	945	801.5	517	1509	1087.5	689	1090.5	522.5	354.5	-0.0544287	0.908802	0.994924
yeaY	1889951	1890532	-	932	743.5	419	1256	967.5	724	935.5	368.5	312	-0.101524	0.826721	0.992051
tsaB	1890572	1891267	-	1515	1217.5	575	2004.5	1225.5	929.5	1555	482	421.5	-0.263422	0.63392	0.983399
yoaA	1891325	1893235	-	765	637	530	1272.5	1014	1101.5	892.5	503.5	570.5	0.178904	0.41562	0.983399
yoaB	1893367	1893711	+	2183	1947	1786	3819	3099	3695	2612	1892	2062	0.198792	0.142095	0.809306
yoaC	1894133	1894432	+	261	246	238	560	384	543	362	256	272	0.337357	0.0427839	0.460071
yoaH	1894552	1894731	-	454	492	444	774	642	1275	592	481	580	0.258129	0.187063	0.891351
pabB	1894805	1896166	+	352	285.5	209.5	473	433	334	337	186	183.5	-0.0549725	0.863226	0.992051
nudL	1896170	1896748	+	119	107.5	143.5	189	215	263	115	116	154.5	0.188461	0.429529	0.983399
sdaA	1896932	1898296	+	3346	2571.5	1833	4223	3807	3514	2936	1695	1994	-0.0356977	0.891566	0.993821
yoaD	1898427	1900025	+	39	21.5	31	51	55	55	34	26	36	0.173531	0.537453	0.983399
yoaE	1900029	1901585	-	845	678.25	538	917	909	1068	678	450	654	-0.145629	0.380584	0.983399
manX	1902048	1903019	+	5683.5	4732	7115.5	4668.5	9640	23215	3408	9327	16406.5	0.369821	0.559199	0.983399
manY	1903082	1903882	+	4314.5	3305	4728	3901	4406	11164.5	2901.5	3511.5	8335	-0.0617424	0.89583	0.994924
manZ	1903895	1904746	+	4102	3123	3317.5	4147.5	3738.5	8287.5	3038	2395.5	6501	-0.0762089	0.8387	0.992051
yobD	1904801	1905259	+	196	186	112	218	117.5	336	137.5	82	257.5	-0.25738	0.547788	0.983399
mntP	1905688	1906254	+	193	177	140	338	98	483	226	115	257	0.12	0.790826	0.992051
rlmA	1906251	1907060	-	1776	1683	937	2750	1610	1425	2115	787	630	-0.219673	0.651271	0.983399
cspC	1907226	1907435	-	31688	29552.5	25754	31515	27551.5	40758.5	30513	21959.5	24502	-0.464737	3.56071e-05	0.00181044
yobF	1907448	1907591	-	8963	8212.5	7589	8939	7823.5	11527.5	8697	6326.5	6848	-0.47128	1.94787e-05	0.00108182
yebO	1908261	1908548	-	1814.5	1781	1508.5	2534	1571	2347	2190.5	1198	1012	-0.324381	0.256801	0.946939
mgrB	1908623	1908766	-	1070.5	1001	1017.5	1394	1309	1763	1157.5	930	864	-0.127941	0.398913	0.983399
yobH	1908925	1909164	+	401	315	229	595	266	467	404	188	217	-0.163849	0.631769	0.983399
kdgR	1909308	1910099	-	2017	1683	1364	2713	2222	2645	1806	1298	1400	-0.0556962	0.731683	0.985393
yebQ	1910276	1911649	+	92	87	53	161	100	107	99	71	60	0.033443	0.918279	0.995917
htpX	1911695	1912576	-	2367	1946	1588	3794	3262	3199	2370	1644	1486	0.175163	0.457946	0.983399
prc	1912768	1914816	-	5950	5213	3254.5	8204	6119.5	5114.5	5985.5	3158	2505	-0.177641	0.642825	0.983399
proQ	1914836	1915534	-	14034.5	11660	7155	21167.5	15203	11866	14684	7296.5	5802	-0.0470348	0.909663	0.994924
msrC	1915631	1916128	-	2033.5	1854	2219.5	3012.5	2714.5	4058.5	2123.5	1782.5	2098	0.00843556	0.95198	0.995917
yebS	1916258	1917541	+	407	331	368.5	544	421.5	647	417.5	313	390	-0.1181	0.295566	0.972714
yebT	1917510	1920143	+	627.5	544	466	907.5	762	940	650	400.5	539	0.0274523	0.847017	0.992051
rsmF	1920223	1921662	+	552	470	272.5	799	595.5	467	590	271	202	-0.0769779	0.861648	0.992051
yebV	1921780	1922016	+	84.5	72	59	126.5	86	82	122	47.5	43	-0.174163	0.66568	0.983399
yebW	1922121	1922312	+	106	96	132	161	182	214	94.5	141	121	0.0822038	0.787999	0.992051
pphA	1922313	1922969	-	29	17	21	46	30	63	36	22	25	0.383712	0.2226	0.924753
yebY	1923365	1923706	-	1700	1635	1312	2504	1943.5	2854.5	1813.5	1203.5	1473	-0.00900166	0.946205	0.995917
yebZ	1923719	1924591	-	996.5	840.5	911.5	1330	1223	1801	970	701	953	0.000886413	0.993228	0.998676
yobA	1924595	1924969	-	611.5	507.5	683.5	821	965.5	1222.5	555.5	661.5	639	0.0807104	0.742442	0.986462
holE	1925108	1925338	+	453	401	243.5	749.5	367.5	492.5	478.5	218.5	213.5	-0.0876649	0.819794	0.992051
yobB	1925440	1926096	+	197.5	163.5	172.5	322.5	261.5	341	242	175	230.5	0.140445	0.286695	0.964555
exoX	1926120	1926782	+	360.5	300.5	302	457	440	648.5	328.5	257.5	324	0.0227863	0.854515	0.992051
ptrB	1926779	1928839	-	203	157	230	282	280	444	211	162	274	0.0961803	0.685139	0.983399
yebE	1929048	1929707	-	74	62	73	116	131	316	82	93	206	0.718783	0.102512	0.71701
yebF	1930034	1930390	-	689	677	675.5	3418.5	3082.5	4451	2770	1986	2566.5	1.7567	7.30195e-63	1.318e-59
yebG	1930457	1930747	-	1050	1147	1053.5	7274.5	6634.5	10206	5493	4715	6229.5	2.21497	5.41566e-46	4.88763e-43
purT	1930881	1932059	+	61	41	26	74	63	54	58	41	47	-0.0314028	0.924236	0.995917
eda	1932115	1932756	-	2071.5	1706.5	1442	3017.5	2819	3631.5	2083	1587.5	1803.5	0.214203	0.0791749	0.656488
edd	1932793	1934604	-	750.5	554.5	538	988.5	930	1229.5	618	528.5	614.5	0.127287	0.304567	0.972714
zwf	1934839	1936314	-	2517	1913	1969	3971	3702	4802	2473	1957	2462	0.316635	0.000612195	0.0194422
yebK	1936652	1937521	+	1149	1025	1058.5	956.5	1589	2938.5	693.5	1315	1891.5	0.070475	0.877482	0.993729
pykA	1937649	1939091	+	4146	3541	3663.5	4951.5	4837	10236.5	3131.5	3579	6352.5	0.122825	0.710172	0.983399
lpxM	1939222	1940193	-	1657.5	1401	885.5	2444	1867	1585.5	1641.5	782	808	-0.0281529	0.936977	0.995917
mepM	1940313	1941635	-	1316	1111	673.5	1407.5	1041.5	1125.5	1024.5	559	624	-0.418382	0.15305	0.832094
znuA	1941651	1942583	-	1356.5	1043	893	1733.5	1410.5	1531	1268	791	858	-0.121613	0.554497	0.983399
znuC	1942662	1943417	+	805	664.5	560.5	1116.5	856	1174.5	805	499.5	743.5	-0.0162481	0.912438	0.995256
znuB	1943414	1944199	+	341	279.5	221.5	429.5	332	439.5	300	193.5	271.5	-0.133908	0.415278	0.983399
ruvB	1944346	1945356	-	761	584.5	497	1721	1495.5	1953.5	1278.5	891	1106	0.846335	1.87021e-10	2.32809e-08
ruvA	1945365	1945976	-	563	503.5	434.5	1593	1340.5	1737.5	1151.5	725	951	0.987798	9.50206e-15	1.71512e-12
yobI	1946115	1946180	-	2	2	0.5	1	1	3	1	2	0	-0.353528	0.778884	NA
yebB	1946251	1946853	+	13	14	17	23	14	33	30	23	13	-0.0210848	0.960919	NA
ruvC	1946855	1947376	-	2603.5	2123	1816	3893.5	3268	3287	2668	1557	1624.5	0.0505924	0.827346	0.992051
yebC	1947411	1948151	-	5827	4587.5	3969	8646	7653	7793	5594.5	3772.5	3993	0.120222	0.536105	0.983399
nudB	1948180	1948632	-	1909.5	1581	1496	2811	2460	2432	1960.5	1287	1073.5	0.000323094	0.99896	0.999354
aspS	1948750	1950522	-	7129.5	5384.5	4340	10158.5	8569	8068	7106	4110.5	3970	0.0549545	0.841279	0.992051
yecD	1950832	1951398	+	298.5	235	241	397	294	361.5	285.5	166	232	-0.200209	0.247594	0.937895
yecE	1951395	1952213	+	167	149.5	94	223	136.5	156.5	135.5	68	86.5	-0.308145	0.324337	0.978673
yecN	1952266	1952661	+	734	669.5	718	1110.5	980.5	1371	862	654	814	0.0440227	0.652608	0.983399
cmoA	1952702	1953445	+	1030.5	846.5	539.5	1648	976	1058	1139	476.5	563	-0.0155867	0.966122	0.995917
cmoB	1953442	1954413	+	1192	890.5	647.5	1796.5	1440	1232	1271	656.5	621.5	0.106056	0.753721	0.98801
torZ	1954578	1957007	-	97.5	78.5	79	173	101	206.5	108.5	76	96	0.237505	0.266261	0.958875
torY	1957032	1958132	-	14.5	19.5	19	22	18	50.5	15.5	22	34	0.0454681	0.921346	NA
cutC	1958520	1959266	-	638	584	555	958	707.5	890.5	634	405	391	-0.125836	0.525768	0.983399
yecM	1959280	1959846	-	284	263	213	476	363.5	396.5	323	176	213	0.0644125	0.776712	0.992051
argS	1960062	1961795	+	7583	5919	3376	10786	8078	4743	7932	3234	2094	-0.095402	0.858652	0.992051
yecT	1961972	1962460	+	122	99	79	152	78	81	127	56	40	-0.574803	0.198874	0.901923
flhE	1962580	1962972	-	950.5	846	684	1163	1046	1125.5	912	630.5	637	-0.206565	0.271765	0.961159
flhA	1962972	1965050	-	4810	4088.5	3030	5967.5	4668.5	5380	4424	2374	2696.5	-0.208338	0.382253	0.983399
flhB	1965043	1966191	-	4223.5	3597.5	2712	5904.5	3778.5	5055.5	3917	2041.5	2525.5	-0.159793	0.510262	0.983399
cheZ	1966393	1967037	-	1645	1410.5	1407	3233	2987.5	3818.5	2337	2054.5	2073	0.519362	1.40654e-05	0.00081897
cheY	1967048	1967437	-	1105	970	940	2028	2106	2654.5	1540	1369	1396	0.520417	0.000155283	0.00616011
cheB	1967452	1968501	-	827.5	735.5	573	1593	1403.5	1724.5	1178.5	826.5	1067	0.500229	0.000296981	0.0104088
cheR	1968504	1969364	-	1021.5	885.5	689.5	1922	1352	2077.5	1445.5	1010.5	1335.5	0.385047	0.0109423	0.185256
tap	1969383	1970984	-	2666.5	2458	1817.5	5000.5	4346	6437	3838.5	2926.5	3787.5	0.526249	0.000223427	0.00814718
tar	1971030	1972691	-	7544.5	6573.5	5584	14753	12464	20200	10733.5	9164.5	13775	0.60071	0.000305668	0.0105092
cheW	1972836	1973339	-	2246	1999	1818	5058.5	4202	6010.5	3332.5	2921	3101.5	0.674099	4.16296e-10	4.93212e-08
cheA	1973360	1975324	-	4604.5	3858.5	3040	8819.5	8023.5	9476.5	6129	4978.5	5108.5	0.557686	0.000522497	0.0173047
motB	1975329	1976255	-	2556.5	2145.5	1396.5	4811.5	3585	4609	3620.5	2309.5	3354	0.454725	0.0362116	0.416318
motA	1976252	1977139	-	4286	3583.5	2830	7628	5197.5	9439	6128	3740	6834	0.388077	0.0672312	0.605248
flhC	1977266	1977844	-	4356.5	3815.5	2436	5589.5	4127.5	4122.5	3549.5	1910.5	2304.5	-0.237605	0.405467	0.983399
flhD	1977847	1978197	-	4243.5	3628	2226.5	5221.5	3489.5	3879.5	3546.5	1681	1901.5	-0.30809	0.343244	0.983399
insB	1978518	1979021	-	31.0988	21.9917	25.0798	34.8429	29.4238	42.2952	29.2512	18.2274	23.581	-0.212852	0.452779	NA
insA	1978940	1979215	-	42.4917	35.1107	51.8774	60.2714	45.0429	81.9381	47.0512	35.5131	48.6571	-0.140362	0.589407	0.983399
uspC	1979753	1980181	+	49	46	164	61	192	441	44	170	314	0.66539	0.428122	0.983399
otsA	1980188	1981612	-	166	138	145	260.5	224.5	344.5	173	131	211.5	0.219475	0.193587	0.891351
otsB	1981587	1982387	-	40	30	56	62.5	54.5	139.5	52	45	63.5	0.308309	0.411245	0.983399
araH	1982554	1983540	-	45.5	31	48	59.5	52.5	89.5	38.5	36	74.5	0.0201962	0.952375	0.995917
araG	1983555	1985069	-	43	38.5	32	80	61.5	118.5	45	47	88	0.526181	0.104392	0.723882
araF	1985139	1986128	-	77.5	44.5	60	99.5	98	136	54.5	76	95.5	0.229094	0.452528	0.983399
ftnB	1986925	1987428	+	284	265	358	480	442	978	263	310	857	0.356051	0.445553	0.983399
yecJ	1987507	1987758	-	1425	1226	633.5	2617	1106	793	1714	549	439.5	-0.141553	0.815524	0.992051
azuC	1987873	1987959	-	59	39	129.5	313	124	237	149	68	87.5	0.868649	0.0865034	0.667336
yecR	1988222	1988545	+	8201	7697	5680	11251	7308	10193	8168	4174	5353	-0.238218	0.309528	0.972714
ftnA	1988716	1989213	+	7074	5179	4138	15687	7589	9547	7345	4046	5470	0.370683	0.233097	0.933779
yecH	1989251	1989490	-	27	31	191	38	137	987	23	270	594	1.35082	0.260389	0.95002
tyrP	1989681	1990892	+	402	313	156	603	381	290	404	141	140	-0.045131	0.928718	0.995917
yecA	1990954	1991619	-	623	541	607	858	748	1785	635	562	928	0.229568	0.426669	0.983399
pgsA	1992269	1992817	-	1231.5	1047.5	1511	1343.5	2043	3171	1070.5	1629	1788.5	0.109465	0.766569	0.991467
uvrC	1992874	1994706	-	2086	1749.5	1699.5	2485.5	2199.5	4152	1866.5	1409.5	2584	-0.00663533	0.976554	0.997628
uvrY	1994703	1995359	-	2453.5	2030	2132.5	3496	2465.5	4241	2398	1499.5	2573.5	-0.0468172	0.7779	0.992051
yecF	1995818	1996042	+	1430	1216	675	3150	1511	1122	2034	817	654	0.198459	0.709529	0.983399
sdiA	1996110	1996832	-	935	765	1191	1333	1307	1895	842	1013	1115	-0.0222046	0.932482	0.995917
yecC	1997062	1997814	-	278.5	283	234.5	403	325	493.5	322	220.5	252	-0.0457518	0.758839	0.988384
yecS	1997811	1998479	-	166.5	147	119	248.5	218	330.5	190	122.5	178	0.221616	0.169514	0.866779
dcyD	1998494	1999480	-	281	233.5	246	414	359.5	640.5	328.5	235.5	389	0.217723	0.241698	0.937895
fliY	1999585	2000385	-	1080	858.5	1160	1425	1531	3921.5	1235	1056	2539	0.431564	0.299325	0.972714
fliZ	2000473	2001024	-	4919.5	4224	4748	6889.5	6402.5	9706	4795.5	4049	6098	0.0590701	0.713032	0.983399
fliA	2001070	2001789	-	19960.5	18584	18153.5	26704	23207	32875	19166	14753.5	20716	-0.116256	0.227324	0.93043
fliC	2002110	2003606	-	124697	93254	85744	233666	207799	269222	171090	150163	181982	0.585099	4.58004e-06	0.000293178
fliD	2003872	2005278	+	7222	5819	4807.5	10701.5	8400	12203	7721	5292	9215	0.159111	0.371966	0.983399
fliS	2005303	2005713	+	2746.5	2268.5	1670.5	4032.5	3100.5	3944	2839.5	1879	2391.5	0.0892337	0.616617	0.983399
fliT	2005713	2006078	+	1689	1481	1060	2556	1808	2449.5	1847.5	1173.5	1509	0.041384	0.826802	0.992051
amyA	2006156	2007643	+	1249.5	1155.5	880	1761	1159.5	1944.5	1464	703.5	1187.5	-0.100481	0.654946	0.983399
yedD	2007677	2008090	-	1490	1369	1107	2276	1840	1872	1588	946	1090	-0.0365397	0.864979	0.992667
yedE	2008277	2009482	+	980	787.5	440	1291	1220	1677	1145	1233.5	894.5	0.284222	0.35844	0.983399
yedF	2009479	2009712	+	336.5	261	197.5	421.5	454.5	644	338	596.5	450	0.286936	0.396354	0.983399
yedK	2009821	2010489	+	23.5	17.5	19	25.5	24.5	47	23	30.5	33.5	-0.00346207	0.992105	NA
yedL	2010600	2011079	+	23	27	33.5	52	35	46	25	23.5	20	-0.00158257	0.996039	0.999187
yedN	2011223	2011357	-	46.5	50	27	83	37	64.5	46	19	18.5	-0.0825404	0.845872	0.992051
yedN	2011363	2012040	-	300.5	303.5	130.5	515	139.5	275	309	77.5	114	-0.315884	0.585258	0.983399
yedN	2012040	2012351	-	346	296.5	165.5	564	196.5	303.5	354	104.5	136.5	-0.245284	0.628411	0.983399
intG	2012502	2012663	+	23	12	16	30	15	16	26	8	13	-0.369592	0.440205	NA
fliE	2012700	2013014	-	5546	5640	4743	7246	4567	7673	5614	2222	3260	-0.383065	0.167135	0.861967
fliF	2013229	2014887	+	12829.5	10861	9399	15955	13152	18174.5	11307	7728.5	10636	-0.13681	0.188067	0.891351
fliG	2014880	2015875	+	8794	7854	6542.5	10590.5	8717.5	12213	8380	5380.5	6373.5	-0.211921	0.11073	0.741876
fliH	2015868	2016554	+	5409.5	4719.5	3550.5	6245	5197.5	7154.5	4758	2875	3775.5	-0.206612	0.205071	0.904484
fliI	2016554	2017927	+	4071.5	3532.5	2611.5	4415	3830	4606.5	3480	1973.5	2955	-0.307231	0.0995648	0.710068
fliJ	2017946	2018389	+	1139.5	1024	885	1251	1211	1205.5	984	677.5	865.5	-0.363642	0.0260336	0.335648
fliK	2018386	2019513	+	1547.5	1433.5	1464	1798.5	1949.5	2593	1472	1318	1411	-0.147039	0.323469	0.978673
fliL	2019618	2020082	+	10238.5	8123.5	6740	13584.5	8765	10294.5	9170	4540.5	6093	-0.25425	0.319467	0.975955
fliM	2020087	2021091	+	10264.5	7959	6243	11979.5	8773	10221	8873.5	4380.5	5830.5	-0.290016	0.237519	0.937895
fliN	2021088	2021501	+	4063	3356	2462.5	4505	4064	4230	3371	2080.5	2434.5	-0.250851	0.23937	0.937895
fliO	2021504	2021869	+	2024	1654	1250.5	2210	1838	2081.5	1810.5	1038.5	1127.5	-0.315932	0.164218	0.856684
fliP	2021869	2022606	+	1961.5	1716.5	1157	2191.5	1429	1797.5	1698	781.5	954	-0.47427	0.106138	0.726745
fliQ	2022616	2022885	+	677.5	638.5	373.5	755	568.5	667	619	316	362.5	-0.399914	0.166337	0.861967
fliR	2022893	2023678	+	878.5	824	538	942.5	560	661.5	849	351.5	357.5	-0.687051	0.0622796	0.574601
rcsA	2023968	2024591	+	329	297	158	446	261	330	432	212	161	-0.23217	0.568901	0.983399
dsrB	2024635	2024823	-	246	228	333	320	398	792	265	298	394	0.197434	0.569482	0.983399
yodD	2024986	2025213	+	24	16	33	45	39	67	30	40	45	0.372215	0.30079	0.972714
yedP	2025511	2026326	+	59	56	47	94	69	99	57	47	58	0.0359469	0.863441	0.992051
yedQ	2026323	2028017	-	253.333	221	281	433	390	646	317	257	321	0.282969	0.105099	0.724061
yodC	2028188	2028370	-	64.5	39.5	49.5	81	54.5	84.5	54	34	34.5	-0.146314	0.564059	0.983399
yedI	2028449	2029366	-	214.5	160.5	189.5	304	277.5	339.5	209	137	161.5	0.0622845	0.688997	0.983399
yedA	2029539	2030459	+	46	49	39	59	42	62	43	38	39	-0.378477	0.119266	0.758008
vsr	2030448	2030918	-	149	150	106	205	177	181.5	139	107	92.5	-0.158056	0.520232	0.983399
dcm	2030899	2032317	-	1087.5	900.5	621.5	1484	1013	1105.5	993	532	593.5	-0.161299	0.570584	0.983399
yedJ	2032384	2033079	-	242	250	218.5	442	334	469.5	322	163	224.5	0.149128	0.452402	0.983399
yedR	2033119	2033484	-	27.5	20.5	64	110	66	108.5	80	39	45.5	0.653696	0.155599	0.842476
yedS	2034051	2034713	+	69.5	38.5	54.5	78	62	111	47.5	41.5	49	-0.0305018	0.902391	0.994924
yedS	2034713	2035243	+	29.5	34.5	38.5	62	42	68	28.5	17.5	32	0.0818025	0.766912	0.991467
hchA	2035835	2036686	+	435	361	367	915	639	722	440	328	385	0.329236	0.0713823	0.61548
yedV	2036794	2038152	-	329.5	306	342	377.5	334	656.5	351.5	270	369.5	-0.207238	0.303882	0.972714
yedW	2038152	2038823	-	279.5	224	330	393.5	340	563.5	267.5	217	258.5	-0.0392761	0.842851	0.992051
hiuH	2038956	2039369	+	55	67	42.5	67.5	70	81.5	54	40	43	-0.228725	0.367161	0.983399
yedY	2039478	2040482	+	139	132	157	281	224	342	181.5	175	179	0.314502	0.0843718	0.667336
yedZ	2040483	2041118	+	77	58	70.5	119.5	66	96.5	74.5	43	56	-0.194704	0.450387	0.983399
zinT	2041375	2042025	+	105	98	105	156	139	258	124	104	118	0.162533	0.425071	0.983399
yodB	2042368	2042898	+	45	41	37	78	58	59	55	26	22	0.0280067	0.935732	0.995917
mtfA	2043651	2044448	+	1276	1154	1561	956	1595	3215	745	1613	1852	-0.178098	0.714046	0.983399
yeeJ	2044938	2052014	+	305	243	361	490	383	762	299	301	434	0.154357	0.561436	0.983399
yeeL	2052276	2053328	-	42	29	53	53	49	108	47	36	45	0.0648094	0.844139	0.992051
shiA	2053643	2054959	+	626.5	616	792.5	727.5	712.5	1561	602	503	932	-0.15086	0.637708	0.983399
amn	2055061	2056515	+	758.5	605	692.5	924.5	903.5	1601	694	677	1197	0.0598074	0.823592	0.992051
yeeN	2056858	2057574	+	4409	4233	3802	6283	5024	6922	4796	3586	3119	-0.108115	0.548371	0.983399
yeeO	2058203	2059690	-	75	62	101	108	108	214	62	82	87	0.155763	0.644916	0.983399
cbl	2059964	2060914	-	56.5	24.5	43.5	76	59.5	112	124	29	61	0.337461	0.460677	0.983399
[truncated: 2,390 more rows]

## Sheet: Column headers
CDS name	name of the CDS (coding sequence)
Start	genomic coordinates of the CDS start
End	genomic coordinates of the CDS end
Strand	strand on which the CDS is encoded
Raw countings	number of reads mapped per CDS
log2Fold Change	the logarithm (to basis 2) of the fold change between numerator and divisor
pvalue	p value for the statistical significance of this change
padj	p value adjusted for multiple testing with the Benjamini-Hochberg procedure
