# Supplementary material for: Carriage of Shiga toxin phage profoundly affects Escherichia coli gene expression and carbon source utilization
Source: BMC Genomics. 2019 Jun 17;20:504. doi: 10.1186/s12864-019-5892-x (PMC6580645; doi:10.1186/s12864-019-5892-x)
Supplement: Supplementary file 2 — DESeq2 results using MG1655 as the reference librabry (divisor) and MG1655::φPA8 as the comparison library (numerator). (XLSX 697 kb) [file 12864_2019_5892_MOESM2_ESM.xlsx]

## Sheet: Additional file 2
Additional file 2. DESeq2 results using MG1655 as the reference librabry (divisor) and MG1655::fPA8 as the comparison library (numerator). Genes with an adjusted p value (padj) < 0.1, which were found at least 1.5 fold up- (log2fold change > 0.5849) or downregulated (-0.5849 > log2fold change) in MG1655::fPA8 in comparison to MG1655 are marked in bold.
CDS Name	Start	End	Strand	Raw countings									log2FoldChange	pvalue	padj
				MG1655			MG1655::fO104			MG1655::fPA8
				1	2	3	1	2	3	1	2	3
thrL	190	255	+	902	726	942.5	1151.5	943	1026.5	788	536.5	443	-0.505885	0.0433859	0.399113
thrA	337	2799	+	1444.5	1202	1142.5	2307.5	1800.5	2026.5	1627	1265	962	0.076796	0.744893	0.907962
thrB	2801	3733	+	591	484.5	669	740	782	1529.5	567	730.5	800.5	0.327049	0.283675	0.72111
thrC	3734	5020	+	861.5	704.5	644	1058	971.5	1693.5	836	726	1047.5	0.285201	0.122894	0.601341
yaaX	5234	5530	+	106	91	85	162	114	223	121	93	100	0.195981	0.336411	0.74389
yaaA	5683	6459	-	982.5	793.5	718	1321	1250	1475.5	924	624.5	793.5	-0.05436	0.669338	0.880832
yaaJ	6529	7959	-	143.5	109.5	384	146	276	1523.5	93	499.5	1074.5	1.42268	0.129783	0.609364
talB	8238	9191	+	25662	18483.5	17515.5	28962	28529.5	34047.5	21477	15860.5	21958.5	-0.0120156	0.930216	0.972222
mog	9306	9893	+	1477	1277.5	1142.5	1841	1836.5	2367.5	1250	1140.5	1337.5	-0.013641	0.917274	0.968413
satP	9928	10494	-	224	176	116	379.5	198	218.5	278	112	119	-0.00211354	0.995924	0.999729
yaaW	10643	11356	-	24	41	31	59.5	51	62.5	37.5	32	42.5	0.246689	0.421139	0.776393
yaaI	11382	11786	-	10	10	10	16	5	15	15.5	3	8.5	-0.160039	0.780339	0.920725
dnaK	12163	14079	+	7067.5	4809.5	8699	12177.5	9544.5	10210.5	5829.5	6598.5	4209	-0.23429	0.485056	0.804446
dnaJ	14168	15298	+	649.5	527	562.5	1421	990	1157	746.5	645.5	395.5	0.10147	0.729306	0.901457
insL	15445	16557	+	1053	956.833	830.667	1082.17	915.667	1042.67	732	622.167	512.167	-0.553503	0.005739	0.114345
mokC	16751	16960	-	46.5	44.5	53.5	55	63.5	148.5	32	59	99	0.451688	0.348565	0.750701
hokC	16751	16903	-	35.5	35.5	39.5	44	52.5	117.5	29	52	76	0.543942	0.235144	0.699541
nhaA	17489	18655	+	585	551.5	439.5	998.5	782.5	871	705	393	411	-0.0402256	0.865395	0.950149
nhaR	18715	19620	+	449	367.5	379.5	615.5	518.5	718	433	353	415	0.046621	0.653868	0.873139
insB	19811	20314	-	35.0988	31.9917	26.0798	40.8429	30.4238	53.2952	32.2512	19.2274	28.581	-0.185924	0.521517	0.816636
insA	20233	20508	-	75.4917	64.1107	56.8774	112.605	67.0429	106.938	94.0512	42.5131	57.6571	0.0107098	0.969111	0.988712
rpsT	20815	21078	-	68404	65936	33487	110426	55191	50725	90552	32140	23701	-0.193202	0.71842	0.899711
yaaY	21181	21399	+	52	35	63.5	58.5	57	130	23.5	58	87.5	0.239138	0.643192	0.868051
ribF	21407	22348	+	2871	2427	2187.5	3726.5	2736.5	3774.5	2541.5	1518.5	2025	-0.272592	0.0591521	0.463968
ileS	22391	25207	+	8668.5	7352	6974	11116.5	10493.5	11889	7834	6041.5	5661	-0.188643	0.241425	0.704744
lspA	25207	25701	+	1341	1125.5	1045	1873	1470	1824	1282.5	863.5	906	-0.165536	0.294593	0.722111
fkpB	25826	26275	+	1182.5	894.5	703.5	1426.5	973.5	1155	963	507.5	642	-0.366121	0.141622	0.618939
ispH	26277	27227	+	2172	1844	1116	2513.5	2135.5	1886.5	1901.5	968.5	1019.5	-0.370645	0.261214	0.714723
rihC	27293	28207	+	582	651	584.5	549.5	612	853	399	337.5	562	-0.459144	0.0427484	0.398795
dapB	28374	29195	+	1116	868	901	1522	1377	1893	999	763	1033	-0.00614353	0.949008	0.980505
carA	29651	30799	+	148	133.5	113	205	122	169	131	77.5	77.5	-0.430642	0.0953392	0.554365
carB	30817	34038	+	346	288.5	309	456	427	503	302	261.5	249.5	-0.164414	0.294572	0.722111
caiF	34300	34695	+	82	54	101	116	90	270	81	86	221	0.737145	0.134571	0.611877
caiE	34781	35371	-	42	21.5	53.5	58.5	90	133.5	34	69.5	76.5	0.690403	0.160001	0.63955
caiD	35377	36162	-	16.5	15.5	15.5	30.5	32	26.5	17.5	11.5	13.5	-0.0942709	0.809306	0.933421
caiC	36271	37824	-	55.5	52.5	46	84	74	104	56	60.5	54.5	0.193935	0.407166	0.773796
caiB	37898	39115	-	63.5	61.5	44.5	91.5	60	134	60	26.5	93.5	0.0842577	0.833719	0.939147
caiA	39244	40386	-	115.5	102	186	160	175.5	416.5	129	168	264	0.510449	0.243571	0.704869
caiT	40417	41931	-	5	5	16.5	14.5	16.5	27.5	10.5	11	13	0.414493	0.461657	0.796172
fixA	42403	43173	+	11.5	15	13	14.5	19	22	23	7.5	12	0.111296	0.801472	0.929561
fixB	43188	44129	+	11	10.5	6.5	17	7.5	18.5	9	9.5	7	-0.000466273	0.99926	0.999929
fixC	44180	45466	+	23	10	15	48	53.5	33	37	21.5	19.5	0.765245	0.0903663	0.541814
fixX	45463	45750	+	0.5	1	2.5	6	2	5.5	2	3	3.5	1.61873	0.138935	NA
yaaU	45807	47138	+	10	9	14	26.5	17	28.5	18	6.5	21	0.451722	0.323596	0.734927
kefF	47246	47776	+	79.5	62.5	76.5	113	109.5	129	64	57.5	65	-0.178139	0.39707	0.771491
kefC	47769	49631	+	228.5	189	192.5	299	308.5	393.5	221	196.5	218	0.10643	0.478363	0.801569
folA	49823	50302	+	3241	3096	1693	4409	2586	2127	3072	1201	866	-0.634022	0.207628	0.683529
apaH	50380	51222	-	276	259	256.5	339.5	335	597	246	198	342.5	0.0195156	0.933424	0.972487
apaG	51229	51606	-	674	554	449.5	733.5	683	824.5	559.5	403	504	-0.15241	0.28879	0.722111
rsmA	51609	52430	-	2033.5	1650	1295.5	2524	2169.5	2250	1827.5	971	1352	-0.237956	0.281309	0.72111
pdxA	52427	53416	-	926	897.5	835.5	1291	1200.5	1460	899.5	621	759.5	-0.193054	0.103279	0.577714
surA	53416	54702	-	5007	4166	3726.5	6660	5717	6577	4656	3019.5	2986.5	-0.237633	0.20118	0.681723
lptD	54755	57109	-	5752.5	4488.5	3911.5	7164	6785	6628.5	4846.5	3373.5	3754.5	-0.197562	0.292153	0.722111
djlA	57364	58179	+	862	792	680	1152	961	1288	810	509	742	-0.153782	0.222981	0.691149
yabP	58474	59052	+	263	237	181	339.5	206	277.5	246	108.5	134	-0.468485	0.113058	0.590865
yabP	59052	59279	+	160	126	90	186.5	137	154.5	153	70.5	93	-0.227353	0.437166	0.785404
rluA	59687	60346	-	966	807.5	923.5	1573.5	1542	1551	1181.5	905	671.5	0.0781893	0.754934	0.912782
rapA	60358	63264	-	2960	2545.5	2058.5	5159.5	4028	2736	3560.5	2024	1130.5	-0.135641	0.759565	0.915485
polB	63429	65780	-	359.5	331	392	909	1100	1770.5	709	672.5	1107.5	1.23323	8.58758e-06	0.000468859
araD	65855	66550	-	14.5	12	11	16	16	18.5	11	5.5	11.5	-0.320593	0.460613	0.796172
araA	66835	68337	-	34.5	31	31.5	68.5	45.5	73	21	24	40	-0.149559	0.639045	0.867129
araB	68348	70048	-	15.5	15	28.5	27.5	29.5	55	17	24	33	0.367788	0.401836	0.773285
araC	70387	71265	+	315.5	227	492.5	322	660.5	1229	196	578.5	691.5	0.582348	0.331764	0.739283
yabI	71351	72115	+	465.5	425	315.5	586	314.5	577	370	186.5	285.5	-0.502897	0.049765	0.430087
thiQ	72229	72927	-	165.5	151	131.5	229.5	190	144.5	169	89	77	-0.400012	0.25459	0.710016
thiP	72911	74521	-	323.5	264.5	146.5	408.5	317	185.5	298	146	106	-0.38158	0.432824	0.783236
thiB	74497	75480	-	650	430.5	262	831	333	357	586	160	192	-0.512162	0.353744	0.752615
sgrR	75644	77299	-	282	238	286	339	353	566	253	244	329	0.0779988	0.714509	0.899046
sgrT	77388	77519	+	258.5	291	293.5	281	349	547	237.5	244.5	371	0.0496141	0.862107	0.948769
setA	77621	78799	+	322.5	244	316.5	394	327	564	290.5	207.5	354	-0.0221288	0.912518	0.967984
leuD	78848	79453	-	89	61.5	70	129.5	117.5	154.5	101.5	70	88	0.272625	0.148611	0.627771
leuC	79464	80864	-	62.5	60.5	65	111.5	104	118.5	73.5	77	86.5	0.386531	0.0863955	0.532748
leuB	80867	81958	-	74	51.5	64	114	92	96	60.5	46.5	47.5	-0.26045	0.291842	0.722111
leuA	81958	83529	-	112.5	119.5	78	173.5	125	132	142.5	61.5	81.5	-0.108419	0.732852	0.902454
leuL	83622	83708	-	69	51	95	66.5	72.5	105	52	64	88.5	-0.0305279	0.928943	0.972177
leuO	84368	85312	+	64	51	76	102	84	121	76	62	80	0.225285	0.314515	0.728384
ilvI	85630	87354	+	155.5	111	173	172.5	181	332	145	136	175.5	0.0980094	0.719298	0.899711
ilvH	87357	87848	+	66.5	62	63	73.5	57	122	51	46	71.5	-0.140963	0.605015	0.852469
cra	88028	89032	+	1946	1656	1432	1629	1805	2891	1244	1426	1989	-0.0531823	0.835859	0.93957
mraZ	89634	90092	+	1476.5	1298	1489.5	2267	1952.5	2611.5	1486	1237	1412	-0.00525156	0.963151	0.986206
rsmH	90094	91035	+	1950.5	1617.5	1615.5	2805.5	2187.5	3196	2022.5	1309	1967	0.0585816	0.597359	0.850402
ftsL	91032	91397	+	577	496.5	472.5	805	693.5	945	590	416	622	0.107403	0.346092	0.750701
ftsI	91413	93179	+	3524.5	3178.5	2942	4836.5	4209	6143	3455.5	2661.5	3432.5	0.0224922	0.775184	0.919702
murE	93166	94653	+	1711	1525	1353.5	2310	1937.5	2503.5	1604	1024.5	1154.5	-0.24868	0.0786227	0.516453
murF	94650	96008	+	1237	1223	1047	1770	1806.5	1882	1169.5	937	903.5	-0.177738	0.324479	0.73537
mraY	96002	97084	+	971.5	912	834	1228.5	1207.5	1311	913	644.5	580	-0.309977	0.117315	0.59349
murD	97087	98403	+	1701	1435.5	1368	2189	2052	2743	1530	1100.5	1185.5	-0.200277	0.0831215	0.531876
ftsW	98403	99647	+	1479.5	1262	1246.5	2008.5	1586	1923.5	1367.5	916.5	1066	-0.219031	0.108209	0.584492
murG	99644	100711	+	1167	1024.5	900.5	1574.5	1169.5	1745.5	1189	671	929.5	-0.125983	0.41351	0.774148
murC	100765	102240	+	1640	1438	1288	2280	1914.5	2305	1672	1002.5	1308.5	-0.107483	0.457681	0.796172
ddlB	102233	103153	+	1609	1306.5	1347	2188	2117	2448.5	1478.5	1265.5	1303	-0.0247354	0.851407	0.945272
ftsQ	103155	103985	+	1493.5	1214	1510.5	2110.5	1670.5	2233	1500.5	1010.5	1237	-0.142767	0.300734	0.724078
ftsA	103982	105244	+	2965	2402.5	2361.5	3867.5	3079.5	4661	2675.5	1813.5	2436	-0.124956	0.165685	0.647342
ftsZ	105305	106456	+	5104.5	4010.5	4152.5	7039	5947	7729.5	4821.5	3272	4181.5	-0.0775095	0.389995	0.766856
lpxC	106557	107474	+	14936.5	11700	10267.5	20144.5	15375	19397	14150	8990.5	11312.5	-0.0637111	0.677343	0.883748
secM	107705	108217	+	2101	1858	1556.5	2484.5	2012.5	2860.5	1791.5	1371.5	1870	-0.0931364	0.410576	0.773796
secA	108279	110984	+	10370.5	8169.5	6299.5	12325	10154	10290.5	9213.5	5748.5	5812.5	-0.216734	0.370904	0.756237
mutT	111044	111433	+	206.5	197.5	141	269.5	145.5	195	223	86	71.5	-0.512161	0.219803	0.690947
yacG	111649	111846	-	518	475	462.5	715.5	644	626.5	523	354	284.5	-0.289751	0.256748	0.710602
zapD	111856	112599	-	827.5	725.5	563	1192	878	995	890.5	393.5	541	-0.203168	0.445995	0.789344
coaE	112599	113219	-	748.5	673.5	826.5	1199.5	615	1063.5	761.5	422.5	615.5	-0.311187	0.209105	0.684604
guaC	113444	114487	+	4234	3153	2382	6326	4864	4687	4374	2735	2710	0.0526923	0.847837	0.945272
hofC	114522	115724	-	84	49	68.5	71	71	120	75	43.5	70	-0.0559121	0.829666	0.938399
hofB	115714	117099	-	85	70.5	107.5	110	121	217	78	84	152.5	0.288912	0.417068	0.774347
ppdD	117109	117549	-	11	1.5	3	6	7	12	9	5.5	2.5	0.170079	0.819253	0.936095
nadC	117752	118645	-	960	786	852	1183	1194	1806	880	758	1142	0.136839	0.438249	0.785977
ampD	118733	119284	+	133	96.5	203.5	135.5	206	493	91.5	155.5	296.5	0.371051	0.505947	0.809887
ampE	119281	120135	+	154	137.5	197.5	189.5	204	693	133.5	185.5	407.5	0.602997	0.264112	0.714943
aroP	120178	121551	-	338	285	234	508	407	505	391	245	278	0.127388	0.478825	0.801569
pdhR	122092	122856	+	484	430	426	2212	1809	1366	1277	1118	630	1.23608	0.000684417	0.0214723
aceE	123017	125680	+	6948.5	5615	8242	19149	18037	32375	11173.5	20064	13329.5	1.19517	0.000954435	0.0290757
aceF	125695	127587	+	3725.5	3496	5166	8160	8286	18521	4455.5	9356	7492.5	0.870318	0.0422443	0.398195
lpd	127912	129336	+	18931	14887	12956	24062	21124	25052	17325	14395	12994	-0.00660525	0.9701	0.989398
yacH	129407	131260	-	6	7	19	8	19	30	11	13	19	0.447119	0.475973	0.801569
acnB	131615	134212	+	10412	8759	8340	11952	10771	12686	8470	6488	5984	-0.346952	0.0311626	0.352171
yacL	134388	134750	+	458	405	541	613	806	1515	435	581	809	0.429438	0.237562	0.700848
speD	134788	135582	-	4883	3534	2552	6772.5	5184	4274.5	5126.5	2794	2372.5	-0.0506759	0.888567	0.959552
speE	135598	136464	-	6127.5	4644	3310.5	8682	6485	5355	6460	3638	3138	-0.048472	0.890819	0.960997
yacC	136570	136917	-	513.5	458	673.5	594.5	558	718.5	498.5	325	533.5	-0.266731	0.227986	0.691149
cueO	137083	138633	+	255	182	226	439	373	498	290	217	261	0.251868	0.0695499	0.493421
gcd	138835	141225	-	908	691	835	1656	1357	1263	1178	724	617	0.0820156	0.770067	0.918799
hpt	141431	141967	+	3778	2992	2097	4714	3953	3603	3652	1917	1756	-0.242266	0.455466	0.796172
can	142008	142670	-	12458	10936	7268	16327	11742	10115	11526	5854	4910.5	-0.432585	0.245296	0.704869
yadG	142779	143705	+	651	533.5	500.5	817.5	790	1081	547	474	516	-0.0831544	0.505434	0.809887
yadH	143702	144472	+	470	412	416	660	656	937	405	424.5	461.5	0.046696	0.782437	0.922166
yadI	144577	145017	+	71	93.5	137.5	96.5	254	424	62.5	245.5	293.5	1.06178	0.113707	0.591137
yadE	145081	146310	+	214	189	213	298	281	481	208.5	174	295	0.166834	0.461719	0.796172
panD	146314	146694	-	4622	3951	3387	6325	4886	5833	4682	3196	3228	-0.067322	0.708046	0.896987
yadD	146968	147870	+	59	53	97	88	85	176	73	69	72	0.068354	0.84428	0.943224
panC	147944	148795	-	1435	1106	1301.5	1886	1911.5	2850.5	1393.5	1146	1695.5	0.178776	0.286757	0.72111
panB	148807	149601	-	1251	1023	1137.5	1662	1782.5	2503.5	1267	1158.5	1547.5	0.264144	0.114933	0.591608
yadC	149715	150953	-	56	52.5	77.5	107	34.5	76	64.5	40	42	-0.332474	0.413068	0.774148
yadK	151003	151599	-	19.5	13.5	15.5	32.5	31.5	37	20.5	14	17	0.0668878	0.849119	0.945272
yadL	151626	152231	-	21.5	18	10	37	22	23.5	26.5	13.5	20.5	0.297212	0.46564	0.797468
yadM	152243	152812	-	16	23	19.5	35	18.5	45	33.5	23.5	15	0.335165	0.427513	0.780401
htrE	152829	155426	-	49	43.5	50.5	95	59.5	85.5	50	50	51	0.123723	0.628247	0.863222
yadV	155461	156201	-	9	8	5.5	20	12	9	7.5	8.5	0.5	-0.447833	0.557517	0.831431
yadN	156299	156883	-	19	18.5	8.5	33.5	9	13	23	10	11	-0.00874316	0.988324	0.996861
folK	157253	157732	-	350.5	269	143.5	403.5	352	169	339.5	152.5	101.5	-0.32832	0.544903	0.828575
pcnB	157729	159126	-	4974.5	3901.5	2105.5	6416	4082.5	3245	4732.5	1666.5	1813	-0.407172	0.388727	0.766856
gluQ	159186	160112	-	433	357	168.5	463	254.5	210.5	353.5	126	124.5	-0.651368	0.205658	0.682096
dksA	160149	160604	-	22409	20683.5	14971.5	27863.5	20867	22651.5	18502.5	12617	11465	-0.406013	0.0983197	0.563897
sfsA	160782	161486	-	853.5	767	1213	1117.5	1310.5	2730	736.5	1119	1590	0.331349	0.420595	0.776393
ligT	161501	162031	-	254.5	216	226	345.5	259.5	334	213.5	129	171	-0.410714	0.0126564	0.209478
hrpB	162105	164534	+	991	800	846	1317	1129	1460	878	628	786	-0.166351	0.0708884	0.498352
mrcB	164730	167264	+	1763	1639	1462	2640	2195	2269	1726	1152	1065	-0.268653	0.220034	0.690947
fhuA	167484	169727	+	5135.5	5726	6741.5	5320.5	7793	6018.5	4486.5	3861.5	2524.5	-0.653809	0.0627372	0.476189
fhuC	169778	170575	+	484.5	539	785.5	448.5	602.5	1129	379	368.5	530.5	-0.479597	0.184465	0.661769
fhuD	170575	171465	+	442	480	579.5	422.5	440.5	981.5	367	254.5	529	-0.380614	0.265944	0.715057
fhuB	171462	173444	+	417	450	536.5	346.5	445	661	342.5	224.5	339	-0.622253	0.0147626	0.22817
hemL	173602	174882	-	4612	3580	2995	6233	5749	5672	4318	2912	3183	-0.0601096	0.764556	0.917837
clcA	175107	176528	+	766	737	893.5	1068	973	1635.5	721.5	668.5	889.5	-0.0375115	0.852418	0.945272
erpA	176610	176954	+	4949	3353	2268.5	9188	5281	3800.5	5960.5	2347.5	1813.5	-0.037386	0.941802	0.976843
yadS	177001	177624	-	515	435	304.5	709	314.5	444.5	471.5	184.5	217.5	-0.511624	0.195838	0.676589
btuF	177662	178462	-	443.5	329	318	555	449	601	415	244	328.5	-0.112668	0.466938	0.797647
mtn	178455	179153	-	5056.5	4500	3677.5	8289	6746.5	7516.5	5186.5	4028.5	4502	0.0957658	0.547194	0.829091
dgt	179237	180754	+	469.833	342.5	600	507.5	690.5	1288.5	410.5	492.5	791	0.304795	0.439346	0.786631
degP	180884	182308	+	2201.5	1791.5	1215	2984.5	2572.5	2383.5	2020.5	1012.5	1136	-0.294393	0.326318	0.73636
cdaR	182463	183620	+	374	340	635	155	506	896	131	355	478	-0.419984	0.519897	0.816512
yaeH	183709	184095	-	883	714	1146	1141	1491	3162	792	1324	2140	0.685805	0.135476	0.611877
yaeI	184257	185069	-	29.5	20.5	65.5	39	63.5	134.5	16.5	39	78	0.234486	0.730078	0.901457
dapD	185123	185947	-	7233.5	6282.5	6355	8792.5	8867.5	11907	6113.5	5029.5	6205	-0.15501	0.135362	0.611877
glnD	185978	188650	-	832	702.5	664	1060	1014	1224	725	549	713	-0.107251	0.3195	0.733821
map	188712	189506	-	8126	7389.5	6703.5	11532.5	10058	11211.5	8251	5962.5	5817	-0.110741	0.510917	0.811819
rpsB	189874	190599	+	103683	81116	63091	146818	119543	123984	101900	64838	63233	-0.0650487	0.787706	0.923649
tsf	190857	191708	+	58358.5	48363.5	38584	87914.5	75757.5	89246	60532.5	45931.5	46713.5	0.125616	0.452918	0.795017
pyrH	191855	192580	+	2917.5	2398.5	2020	4486.5	3686.5	3327	2968.5	1777.5	1467.5	-0.202526	0.497199	0.808299
frr	192872	193429	+	9140.5	6862	5529	12913	10462	9799	8653.5	5230.5	5003	-0.147391	0.590637	0.846587
dxr	193521	194717	+	955.5	772	693	1240	1012	1253	888.5	512.5	710	-0.171367	0.274725	0.720039
ispU	194903	195664	+	2872.5	2323.5	1561	3704	2037	2583	2665	971	1178.5	-0.481701	0.209595	0.684604
cdsA	195677	196534	+	1593	1363.5	1056.5	2083	1724	1662.5	1586.5	833	782	-0.299731	0.308463	0.725047
rseP	196546	197898	+	3651.5	3291.5	2849.5	4915.5	3704	4155.5	3382.5	1981.5	1891	-0.405206	0.0893975	0.539981
bamA	197928	200360	+	9307	7294	6694.5	11707.5	10991.5	11331	8111	5573.5	5786	-0.216197	0.232063	0.696851
skp	200482	200967	+	8858	6847	6225	11593	10091	11807	8199.5	5783	7004.5	-0.0214405	0.869614	0.951478
lpxD	200971	201996	+	10434	8439.5	6505.5	13472.5	9706	10259	9719.5	4932.5	5462.5	-0.310118	0.265587	0.715057
fabZ	202101	202556	+	6604.5	5313	4105.5	9144.5	7063.5	6143.5	6283.5	3102	3103.5	-0.334331	0.304846	0.724078
lpxA	202560	203348	+	6981.5	5723	4356	9135	8072	7115.5	6691.5	3880	3480	-0.243639	0.409851	0.773796
lpxB	203348	204496	+	2294.5	1895	1336	3033.5	1970	2128.5	2226	1024.5	1101	-0.324024	0.325376	0.736211
rnhB	204493	205089	+	946	740.5	434.5	1180.5	731	639	862.5	304.5	360	-0.463465	0.295097	0.722111
dnaE	205126	208608	+	6312	5509	4604.5	8504	6119.5	5700.5	5982.5	3049	2691	-0.464637	0.156792	0.635979
accA	208621	209580	+	8707.5	6245.5	4188.5	11107	7048.5	6755	7758	3141.5	3600	-0.379488	0.330018	0.739283
ldcC	209679	211820	+	204	181.5	180	329.5	245.5	351.5	224.5	131	202	-4.49942e-05	0.999777	0.999929
yaeR	211877	212266	+	264.5	250	248	333.5	323.5	413.5	263.5	209.5	198	-0.141517	0.388342	0.766856
tilS	212331	213629	+	878.5	740.5	543	1196	933	899	860	457.5	439	-0.269244	0.37225	0.756237
rof	213678	213932	-	457.5	367.5	692.5	715.5	766	1408.5	427	644.5	877.5	0.411683	0.298901	0.724078
yaeP	213925	214125	-	558.5	445.5	820.5	859.5	924	1663.5	533	732.5	1019.5	0.372647	0.319606	0.733821
yaeQ	214291	214836	+	633	552	517	867	771	1071	594	462	602.5	0.00029301	0.997591	0.999929
arfB	214833	215255	+	262	191	207.5	353.5	279	415.5	262	166.5	231.5	0.0311985	0.829302	0.938399
nlpE	215269	215979	+	483	390	426.5	638.5	612	959.5	449	379.5	513	0.0882466	0.563631	0.834135
yaeF	216179	217003	-	38.5	43.5	73	79.5	79	110.5	57.5	65.5	90.5	0.494767	0.158385	0.63657
proS	217057	218775	-	9683.5	8046	7147.5	13526	12868	11501.5	9010.5	6380	5778	-0.188415	0.422231	0.776831
tsaA	218887	219594	-	714.5	592.5	434	953.5	685.5	737	655	298	431.5	-0.312704	0.261823	0.714723
rcsF	219591	219995	-	979.5	745.5	680.5	1357	1211.5	1525.5	941	646.5	854	0.060122	0.626684	0.863222
metQ	220113	220928	-	2133	1764	1808	3763	3016	4329.5	2582.5	2002	2409	0.333762	3.08337e-06	0.000196402
metI	220968	221621	-	589	455.5	533.5	1061	881	865	705.5	561.5	463	0.182195	0.444344	0.788397
metN	221614	222645	-	658	481	429.5	1223.5	1100	747	762	503.5	344	0.0885465	0.811651	0.934115
gmhB	222833	223408	+	822	709	792	1064	1140	2152	823	706	1073	0.198855	0.413414	0.774148
dkgB	229167	229970	+	419	345	284	625	446	519	374	226	304	-0.182003	0.369528	0.756237
yafC	229967	230881	-	319	257	393	432	449	897	272	342	564	0.324713	0.372296	0.756237
yafD	231122	231922	+	633.5	570	1211.5	751	1182	2527	552	859.5	1564.5	0.331755	0.538111	0.82606
yafE	231926	232549	+	184.5	192	366.5	280	304	1043	251	451.5	695.5	0.954826	0.0948219	0.553655
mltD	232597	233955	-	5003	4241.5	2541.5	8777.5	3584	4440.5	6366	1700.5	2539	-0.164131	0.741661	0.906247
gloB	234027	234782	-	634	467.5	639.5	763.5	675	1194.5	550	520.5	676	0.0494367	0.811947	0.934115
yafS	234816	235538	+	320	307	642	468	563	984	362	481	617	0.23951	0.568369	0.836633
rnhA	235535	236002	-	636	561	484	854	557	698	630	281	344	-0.411697	0.134702	0.611877
dnaQ	236067	236798	+	1453	1212	1140	2396	1576	2289	1510	1011	1230	0.0133486	0.929018	0.972177
yafT	237335	238120	+	116	92	54	224	52	114	150	42	51	-0.110653	0.849962	0.945272
ykfM	238257	238736	-	5	2.5	8	7.5	4.5	7	5.5	4.5	2.5	-0.286671	0.689677	NA
yafU	238746	239102	-	4	2.5	8	8.5	4.5	14	6.5	0.5	1.5	-0.834784	0.353647	NA
yafF	239106	239378	+	17	13	8	28	16	12	15	10	13	0.0431313	0.930224	0.972222
yafV	239419	240189	-	212	168	442	286	480	957	226	419	594	0.638786	0.255176	0.710016
ivy	240343	240816	+	572	544	584	1034	940	1247	717	588	675	0.256254	0.0321894	0.35895
fadE	240859	243303	-	104	112	87	117	120	149	84	63	77	-0.402573	0.0446414	0.403597
gmhA	243543	244121	+	3477	2984	2748	4696	4580	5495	3158	2689	3101	0.00576075	0.959324	0.984138
yafJ	244327	245094	+	1386	1135	1105	1700	1292	2393	1187	745	1359	-0.116847	0.544583	0.828575
yafK	245065	245805	-	2741	2199	1433.5	3595	2226.5	2345	2744	929	1294	-0.356323	0.364309	0.755233
yafQ	245961	246239	-	364	306	535.5	558	589	999	466	477	529	0.328566	0.268356	0.7156
dinJ	246242	246502	-	627	578	899	1001	1209.5	1879	818	899	970	0.397589	0.178826	0.65773
yafL	246712	247461	+	33.25	26	50	46	51	96	31	35	39	-0.0107062	0.977364	0.990984
rayT	247637	248134	+	82	89	127	84	117	270	54	130	171	0.314304	0.555762	0.830565
lfhA	248358	250070	-	35	25	33	72	48	84	37	32	32	0.162532	0.560465	0.833274
lafU	250072	250827	+	16	23	20	35	37.5	41	21.5	21.5	30	0.359743	0.297657	0.723743
dinB	250898	251953	+	262.5	244.5	292.5	913.5	1095.5	1629	632.5	751.5	1036	1.64803	4.93497e-09	5.45964e-07
yafN	252005	252298	+	183.5	155.5	186.5	328.5	300.5	589.5	221.5	226	304	0.560997	0.0240615	0.315123
yafO	252301	252699	+	141	101	159	255.5	197.5	433	198	161.5	257	0.653627	0.019471	0.277678
yafP	252709	253161	+	79	59	78	186.5	109	249.5	120.5	72.5	129	0.592383	0.0311594	0.352171
ykfJ	253479	253685	+	3	5	1	12	2.5	7	4	1.5	4.5	0.173367	0.842842	NA
prfH	253702	254202	+	9	4	7	14	9.5	8	5	3.5	9.5	-0.0338342	0.955136	0.98272
pepD	254259	255716	-	5898	4443	4899	7657	7865	11756	5345	4848	6986	0.21972	0.220426	0.690947
gpt	255977	256435	+	3544.5	2542	1334.5	5077	2568	2020	3859.5	996	931.5	-0.359092	0.549525	0.829798
frsA	256527	257771	+	819	530	695.5	975.5	1093	1635	712	705.5	1086	0.344003	0.170586	0.649686
crl	257829	257899	+	54.5	32	52	64.75	75	95	58.5	42.5	67.5	0.319085	0.243444	0.704869
crl	258676	259006	+	2993	2521	1739	3839	2811	2958	2614	1678	1509	-0.27852	0.319465	0.733821
phoE	259045	260100	-	57	43.5	39	102	53	87	50	38	52	0.0416637	0.880647	0.956897
proB	260388	261491	+	2555.5	2146	1973.5	3512.5	3071.5	3992.5	2434	1737.5	2132.5	-0.045182	0.607867	0.853688
proA	261503	262756	+	2482.5	2040	1730.5	3444.5	2984.5	3326.5	2249	1750.5	1704.5	-0.0820456	0.637588	0.865584
ykfN	263150	263212	-	1	1	4	3	0	0	0	1	1	-1.54034	0.333309	NA
ykfI	263328	263669	-	3	8	15	14	16	16	7.5	5	16	0.140755	0.824818	0.938186
yafW	263690	264007	-	0.5	1	2	1	1	1	0.5	1	1.5	0.0243791	0.986532	NA
ykfH	264026	264247	-	0.5	0	0.5	2	2	0	1	1	0.5	1.92103	0.369774	NA
ykfG	264256	264732	-	2.5	1	0.5	3.5	2	2.5	1	0.5	2	0.0338639	0.980454	NA
yafX	264748	265206	-	1.5	0	0	0.5	0	1.5	1	1.5	1	1.13512	0.49507	NA
ykfF	265304	265543	-	6	6	3	13	3.5	2.5	9.5	2.5	2	-0.10559	0.906264	NA
ykfB	265620	266087	-	754.5	607	557	1404	1095	1575.5	919.5	763.5	1066.5	0.564024	2.01166e-05	0.000983376
yafY	266110	266553	-	118	99	88	247.5	179	264	125	115.5	174.5	0.488871	0.0195279	0.277678
ykfL	266553	266774	-	9.5	8	5.5	16	14	16.5	5.5	12	9	0.236575	0.642335	0.867452
ykfK	266776	266967	-	0	0	1.5	0.5	0.5	0.5	0.5	0.5	0	-1.8842	0.640269	NA
yafZ	267184	268005	-	4	1	3	4	3.5	4	2	2	1	-0.62413	0.511374	NA
ykfA	268097	268960	-	139	129	119	158	135.5	211	123	94	116	-0.180588	0.265184	0.715057
perR	269289	270182	-	94	53	76	93	60	75	58	35	52	-0.58474	0.0339782	0.368785
insN	270278	270535	+	21.5	25.5	48.5	48	60.75	83	26	48.5	57	0.496336	0.289219	0.722111
insI	270603	271754	+	301.167	236.333	449.25	394	421.5	972.667	279.833	361.167	545.25	0.30825	0.460582	0.796172
insN	271764	272189	+	184.5	125	133.5	172.5	140.5	314	142.5	90.5	162.5	-0.136798	0.608496	0.853688
ykfC	272847	273954	+	73	48	71	96	85	118	85	46	67	0.0701637	0.766286	0.91787
insH	274101	275117	-	1480.52	1140.1	1039.19	1556.95	1455.29	1892.56	1031.17	767.822	1134.64	-0.278322	0.0380782	0.390399
mmuP	275325	276728	+	75	52.5	65	95.5	101.5	137.5	70	57	78	0.135575	0.535141	0.825065
mmuM	276715	277647	+	224	181.5	303	239.5	348.5	709.5	169	294	426	0.383068	0.412437	0.774148
afuC	277756	278802	-	24.5	21	20.5	41.5	27.5	55	28.5	14.5	28.5	0.131416	0.692253	0.890149
afuB	278814	279161	-	12	10.5	4.5	17.5	11	23	13	4.5	5	-0.215806	0.704248	0.895593
insB	279178	279681	-	53.8571	44.6667	60.8214	81.4762	60.2738	110.679	60.2262	40.619	55.4643	-0.00748032	0.975676	0.990984
insA	279600	279875	-	102.083	83.119	127.369	155.238	119.893	203.155	105.56	87.5714	127.607	0.076069	0.749302	0.910001
insI	279931	280104	+	7.33333	6.83333	21.0833	18.6667	16.75	45	6.5	11.8333	15.4167	-0.0452742	0.943164	0.977098
insX	280114	280362	-	122	103.5	209	217	283.5	373.5	140.5	190.5	204.5	0.346571	0.358715	0.752615
yagB	280427	280735	-	118	93.5	164	168	198	279	110.5	83.5	118.5	-0.244949	0.385152	0.764202
yagA	280829	281983	-	4	9	5	8	6.5	14.5	9	5	9	0.369725	0.519591	0.816512
yagE	282278	283186	+	477.5	423	379.5	381.5	482.5	711.5	269	281.5	430	-0.33687	0.204888	0.682096
yagF	283201	285168	+	754.5	689	649.5	732.5	695.5	983.5	512	392.5	516	-0.524634	1.87866e-06	0.000125363
yagG	285395	286777	+	44	47.5	20.5	45.5	39	42	25.5	21	17	-0.75859	0.0495466	0.429472
yagH	286789	288399	+	45	38.5	44.5	54.5	61	53	39.5	35	19	-0.382543	0.281355	0.72111
yagI	288404	289162	-	410	350	334	629.5	444	525.5	445	211	275	-0.219848	0.363122	0.755233
argF	289301	290305	-	69	68	86	138.5	132	170.5	100	87	109	0.44219	0.0361462	0.383734
ykgS	290429	290633	+	168	107	147.5	186.25	170.5	283.5	121.5	162.5	173.5	0.190619	0.483803	0.803977
insB	290649	291152	-	53.3571	45.1667	61.8214	77.4762	62.7738	108.679	60.7262	41.619	55.9643	0.0195327	0.935893	0.97374
insA	291071	291346	-	85.0833	70.119	108.369	139.238	102.893	178.155	87.5595	71.5714	112.607	0.0817996	0.748905	0.910001
yagJ	291404	292231	+	89	90	190	132	156	423	122	196	261	0.691026	0.187372	0.663511
yagK	292322	292948	-	65	67	114	142	81	130	73	61	71	-0.240635	0.459024	0.796172
yagL	293220	293918	-	35.5	44	47	77.5	54	72.5	53	42.5	51	0.229086	0.385092	0.764202
yagM	293945	294799	-	14.5	3	13	13.5	16	31.5	12	10.5	8	0.0577726	0.91705	0.968413
yagN	295139	295579	-	738	661.5	1248	1059.5	1654	2267.5	684.5	1295.5	1473	0.445612	0.322071	0.734006
intF	295696	297096	-	816	583.5	804	1379.5	1225	1749.5	749.5	787.5	916	0.210924	0.272986	0.7184
yagP	297381	297719	-	16.1667	14.1667	29.5	24.3333	15.3333	37.3333	23.3333	15.3333	21	0.0172545	0.967026	0.987941
ykgT	297714	297791	-	3.66667	2.16667	1.5	2.33333	3.33333	1.83333	2.33333	1.83333	2	-0.164606	0.863353	NA
paoD	297770	298726	-	19.1667	5.16667	12	21.3333	19.3333	24.3333	10.3333	8.83333	6.5	-0.461434	0.358605	0.752615
paoC	298736	300934	-	34.5	16.5	23	24	24.5	29.5	20.5	13.5	22.5	-0.33765	0.332419	0.739413
paoB	300931	301887	-	6	10	7.5	7.5	12	23.5	3	9	13.5	0.163074	0.800589	0.929561
paoA	301884	302573	-	3.5	7	10.5	12.5	11.5	8.5	5.5	3.5	5.5	-0.377181	0.539775	0.826625
yagU	302991	303605	+	1534	1289	1585	2095	2015	3533	1654	1649	1993	0.31242	0.130655	0.609476
ykgJ	303853	304182	-	120	93	78	285	155	175	128	89	88	0.113368	0.712896	0.898656
ecpE	304495	305205	-	37.5	35.5	67	94	72.5	120.5	50.5	37	76	0.218377	0.542875	0.827501
ecpD	305174	306817	-	66.5	55.5	91	117.5	101.5	177.5	63	60.5	101.5	0.107762	0.729516	0.901457
ecpC	306807	309332	-	35	36	38	45	44	70.5	46.5	25	45.5	0.120861	0.664825	0.878653
ecpB	309358	310026	-	8.5	8	4.5	12.5	7.5	10.5	5.5	5.5	7	-0.0294431	0.957906	0.983574
ecpA	310084	310671	-	56.5	47.5	32.5	87	50	69.5	55	30.5	38.5	-0.113206	0.715099	0.899046
ecpR	310746	311336	-	10	11.5	7	20	8.5	9.5	10.5	2.5	2.5	-1.05159	0.12704	0.605239
ykgL	312112	312339	+	47	42	62	70	73	113	38	60	58	0.108979	0.749387	0.910001
ykgO	312374	312514	-	38	38.5	42.5	74.5	60	106	51.5	43.5	43	0.274067	0.285499	0.72111
ykgM	312514	312777	-	93	97.5	90.5	145.5	150	219	104.5	94.5	102	0.134329	0.502784	0.809887
ykgR	313141	313242	-	7	3	16	10	23	60	6	31	55	1.88321	0.034728	0.373393
ykgP	313716	313805	-	4	2	4	7	0	12	6	3	2	0.168325	0.858827	NA
eaeH	314357	315228	+	1.5	2	1	1	0.5	3.5	4	2	2	0.70855	0.49124	NA
insE	315291	315590	+	61.4	43.0333	66.7	94.9333	102.433	135.567	59.2333	64.6667	92.0667	0.383737	0.178335	0.65773
insF	315587	316453	+	80.3	62.9	78.5	88.6	79.6	148.2	63.7	56.5333	81.9333	-0.0899665	0.714935	0.899046
ykgA	316486	317169	-	70	53	113	116	122	220	63	125	141	0.546575	0.225328	0.691149
ykgQ	317439	317567	+	13	10	12	14	9	14	18	9	10	0.108854	0.801435	0.929561
rclC	317726	318319	-	52	44.5	38.5	96.5	59.5	76	40.5	43	22.5	-0.282234	0.426797	0.779521
rclB	318331	318567	-	22.5	17	18.5	38.5	20	26	20	11	9.5	-0.442611	0.283609	0.72111
rclA	318676	320001	-	31.5	25.5	23	46	43.5	50	33.5	27	28	0.178079	0.533855	0.82506
rclR	320227	321081	+	71	57	61	93	74	120	61	55	63	-0.0350376	0.867408	0.951117
ykgE	321608	322327	+	203.5	146	272.5	149	357.5	1073.5	112.5	328	767.5	1.00538	0.178799	0.65773
ykgF	322338	323765	+	237.5	196.5	291.5	253	270	1028	150.5	252	721.5	0.658909	0.300048	0.724078
ykgG	323758	324453	+	151	103.5	76	192	110.5	276.5	93	86	156	0.0727719	0.83363	0.939147
ykgH	324696	325364	-	26	18	11	34	28	36	34	22	13	0.379985	0.365041	0.755233
betA	325577	327247	-	351	337.5	259.5	580.5	470	691	336.5	282.5	319	0.0253382	0.862729	0.948918
betB	327261	328733	-	596	525	428	873.5	698.5	976	561.5	449.5	508.5	0.0175491	0.892027	0.961191
betI	328747	329334	-	364	254.5	215.5	486	431.5	453	319	269	234.5	0.0437397	0.8506	0.945272
betT	329463	331496	+	625	501	341	768	586	475	581	339	209	-0.332621	0.418787	0.774954
yahA	332371	333459	+	549	428	234	1131	505	465	775	258	224	0.0638292	0.907307	0.967018
yahB	333501	334433	-	165.5	156	212	168.5	270.5	466.5	133	205	241.5	0.178548	0.65902	0.875607
yahC	334525	335022	-	7.5	4	7	10.5	5.5	9.5	3	3	10.5	-0.210368	0.740105	0.906247
yahD	335280	335885	+	18	25	29	33.5	33	58.5	20.5	22	35.5	0.1422	0.710515	0.897993
yahE	335925	336788	+	8	2	5	6.5	8	15	7.5	5	5	0.311025	0.626248	0.863198
yahF	336778	338325	+	11	7	9	16.5	13	23	11	9	12.5	0.285822	0.527374	0.819926
yahG	338325	339743	+	11	21	18	21.5	19	20.5	15	8	10	-0.589047	0.182871	0.661531
yahI	340165	341115	+	10	10.5	8	18	15	17.5	13	11	13.5	0.478874	0.266814	0.7156
yahJ	341125	342507	+	299	234.5	264	461	421	588.5	321	241	310.5	0.167144	0.169409	0.64968
yahK	342884	343933	+	103	104	97	159	127	220	139	95	97	0.153671	0.452164	0.795017
yahL	344176	344991	+	8	13	5	23	6	10	12	4	4	-0.378765	0.590357	0.846587
yahM	345404	345649	+	78	79	104	119	74	164	106	74	128	0.253554	0.37003	0.756237
yahN	345666	346337	-	101	92	291	68	369	752	58	389	465	0.988513	0.271941	0.718114
yahO	346484	346759	+	161	148	200	324	281	399	259	197	246	0.491827	0.00645695	0.125495
prpR	346857	348443	-	23	10	16	19	15	25	14	13	12	-0.274798	0.495756	0.807731
prpB	348682	349572	+	6	2	2	8	4	6	5	6	1	0.350927	0.664019	NA
prpC	350012	351181	+	6	6	13	4	7.5	17.5	7	6.5	4	-0.527595	0.429116	0.781292
prpD	351215	352666	+	8	2	4	13	11.5	14	6.5	5.5	2.5	0.0669591	0.920126	0.969205
prpE	352706	354592	+	30	21	31	38	29	69.5	23.5	27	39.5	0.196682	0.593805	0.848757
codB	354922	356181	+	88	91	68.5	160	150.5	161.5	95.5	70.5	76	0.00616735	0.977364	0.990984
codA	356171	357454	+	444	355	301.5	597	627.5	639.5	471.5	330.5	344	0.101415	0.604807	0.852469
cynR	357791	358690	-	127	92	88	152	112	176	102	74	82	-0.207302	0.276633	0.72111
cynT	358799	359458	+	15	16	13.5	23	21.5	23.5	14.5	16	14	0.0129749	0.973032	0.989748
cynS	359489	359959	+	26	27	23	46	39.5	42	25	33	31.5	0.297588	0.35747	0.752615
cynX	359992	361146	+	39	38	27.5	48	36	54.5	34.5	25	29.5	-0.201441	0.461104	0.796172
lacA	361249	361860	-	57.5	38.5	16	68	42.5	34	79.5	22	23	0.173349	0.770953	0.918799
lacY	361926	363179	-	77.5	54	32.5	63	42.5	37	55.5	22.5	20	-0.713198	0.128642	0.608465
lacZ	363231	366305	-	379	369	272.5	425.5	421	204.5	503	73.5	135	-0.571064	0.355639	0.752615
lacI	366428	367510	-	497.5	373.5	307.5	583.5	491.5	562.5	378	252.5	296.5	-0.306593	0.100913	0.573467
mhpR	367587	368420	-	138.5	110	75.5	94	102.5	115	64	61.5	62.5	-0.724779	0.00409994	0.0888461
mhpA	368611	370275	+	7	6	8	13	16.5	16	16	5.5	3	0.265628	0.656811	0.874711
mhpB	370277	371221	+	4.5	8.5	5	17	15	18	6.5	9	9	0.540291	0.325656	0.73636
mhpC	371239	372105	+	10	10	8	14	12	24	15	13	11.5	0.556291	0.205411	0.682096
mhpD	372115	372924	+	16.5	16.5	8	19.5	12	19	13.5	13.5	15.5	0.184954	0.654024	0.873139
mhpF	372921	373871	+	24.5	22	24	31.5	47.5	66	29.5	14	23	-0.0456829	0.900669	0.965732
mhpE	373868	374881	+	23.5	32	45	56	54	67	28.5	39	33	0.0319461	0.930735	0.972222
mhpT	375459	376670	+	23.5	27.5	45	40	32.5	97.5	41	27.5	39.5	0.17681	0.682566	0.88564
yaiL	376772	377311	+	649.5	597.5	540	831	819.5	1210.5	692	535.5	626.5	0.0907819	0.478115	0.801569
frmB	377535	378368	-	1265	984.5	843	1808	1434	1335.5	1273	690.5	715	-0.17733	0.521354	0.816636
frmA	378462	379571	-	1971	1539	1353	2837	2414.5	2842	2219	1221	1511	0.0535559	0.777798	0.920346
frmR	379606	379881	-	540	437.5	425	710	651.5	760.5	595	333.5	416	-0.0356659	0.83585	0.93957
yaiO	380069	380842	-	25.5	27	41	56.5	42	72	43.5	27.5	39.5	0.27125	0.371609	0.756237
yaiX	380844	381260	-	0.5	6	7	5.5	5	6	4.5	2.5	10.5	0.258246	0.7684	NA
insC	381351	381716	+	54.9167	42.5833	65.1667	82.8333	78.5833	151.75	55.5	56.25	94.4167	0.373842	0.251099	0.707637
insD	381674	382579	+	95.7262	79.6071	90.6905	131.81	108.345	241.071	93.8214	76.6429	149.69	0.295052	0.331367	0.739283
yaiX	382591	382872	-	9.5	8	12.5	27.5	32.5	23	15.1429	10.5	26.7	0.813513	0.0943865	0.553341
yaiP	382739	383935	-	40	27	23.5	60.5	25.5	35	43.5	26.5	28	0.147222	0.700918	0.893781
yaiS	384059	384616	-	16	12	7	18	11	16	13.5	3	7.5	-0.46689	0.368978	0.756237
tauA	385232	386194	+	4	4.5	3	9	5.5	9.5	3	3	5	0.038517	0.956562	NA
tauB	386207	386974	+	5	11	3	6	8.5	16.5	5.5	3	3	-0.646922	0.363979	0.755233
tauC	386971	387798	+	7	5	6.5	10	7.5	14	4.5	3	7.5	-0.228642	0.703348	0.895048
tauD	387795	388646	+	24	26.5	26.5	41	39.5	64	35	25	37.5	0.395584	0.177943	0.65773
hemB	388753	389727	-	2326	1962	2003	3513	3085	3933	2288	1801	1952	-0.0161477	0.867868	0.951374
yaiT	390251	391708	+	76	52	77	111.5	54	103.5	70	46	65	-0.14951	0.600279	0.851147
insF	391739	392605	-	106.3	73.9	121	145.6	118.6	208.2	90.7	91.2	122.6	0.0628746	0.810498	0.934013
insE	392602	392901	-	71.7333	51.5333	79.0333	125.183	125.767	175.317	81.9	86.6667	116.067	0.536215	0.0369171	0.38744
yaiT	392970	394418	+	91	84	136	125	131	254.5	92	113.5	129	0.154035	0.654572	0.873316
yaiV	394506	395129	+	4	5	20	11	13	90	3	31	66	1.81295	0.0922745	0.54714
ampH	395130	396287	-	1073	924	749	1233	1154	1301	888	560	765	-0.280405	0.0763554	0.510644
sbmA	396639	397859	+	813.5	701.5	696	1109.5	847.5	1387	897.5	506.5	806	0.0166416	0.913953	0.968375
yaiW	397872	398966	+	1435.5	1165.5	962	1914.5	1568.5	1829	1384.5	895.5	1120	-0.0316234	0.846865	0.944857
yaiY	399025	399333	-	16	9	18	28	29	48	15	18	18	0.297827	0.457955	0.796172
yaiZ	399593	399805	+	262	242	300	180	319	423	167	277	261	-0.114829	0.764361	0.917837
ddlA	399829	400923	-	2590	1917	1585	3582	3178	3225	2687	1678	1805	0.0602696	0.786004	0.923204
iraP	401386	401646	+	239.5	231	247.5	459	423.5	737.5	394	429	564	0.993961	1.67587e-05	0.000828868
phoA	401747	403162	+	132	106	114.5	291	202.5	265.5	199	134	167	0.539745	0.00278121	0.0675851
psiF	403281	403601	+	30.5	20	18	57	30	68	34	37	35	0.703282	0.0381884	0.390399
yaiC	403703	404818	+	23	12	21	20	24	40	18	22	19	0.136992	0.72767	0.901333
proC	404835	405644	-	495	445	582	760	841	1073	503	445	516	-0.0187562	0.922553	0.969355
yaiI	405764	406222	+	522	483	597	686	526	1064	546	391	618	-0.0230573	0.916062	0.968375
aroL	406405	406929	+	779.5	684	532	1141.5	700.5	1212	829	425.5	697.5	-0.014289	0.948857	0.980505
yaiA	406979	407170	+	337.5	309	266	564.5	328.5	571	356	208.5	363.5	0.0426048	0.843266	0.942593
aroM	407428	408105	+	512	449.5	258.5	754.5	419.5	449	483.5	211	191.5	-0.439822	0.292524	0.722111
yaiE	408177	408461	+	1394	1465.5	2049	1793.5	2319	6050	1523	2312	4021	0.71545	0.144863	0.623342
ykiA	408609	408950	+	97	83	155.5	160	122.5	212	119.5	109	139.5	0.163999	0.583585	0.84425
rdgC	409108	410019	-	2785	2239	1488	4200	3040	2552	2878	1444	1187	-0.209455	0.588738	0.845594
mak	410144	411052	+	163	154	203	281	301	641	192	206	345	0.547984	0.118044	0.595033
araJ	411297	412481	-	164	161	194	239.5	263.5	367	184	179.5	207	0.178063	0.406646	0.773796
sbcC	412607	415753	-	1081	866	805.5	1498	1286	1260.5	1038	723.5	591.5	-0.179957	0.469977	0.800376
sbcD	415750	416952	-	450	372	286.5	700.5	440.5	416.5	447	217	230.5	-0.287031	0.39958	0.772331
phoB	417142	417831	+	200.5	164	141.5	343	209.5	240.5	274	107	108.5	-0.0415117	0.910847	0.967725
phoR	417889	419184	+	265.5	228	146.5	434	251.5	278.5	252	123	151.5	-0.256322	0.443745	0.788397
brnQ	419591	420910	+	1338	1160.5	778.5	2156	1486.5	1629.5	1593	881	961	0.0988042	0.724468	0.90032
proY	420986	422359	+	791	639.5	495.5	1222	879.5	826.5	847	452	415	-0.138092	0.666964	0.879902
malZ	422518	424332	+	132	89	161	195	165	279	88	108	115	-0.238867	0.418814	0.774954
acpH	424337	424918	-	179	103	119	225	193	172	142	91	106	-0.196452	0.463843	0.797187
queA	425011	426081	+	2271	2009	1024	3692.5	1999.5	1547.5	2528.5	761.5	720	-0.406145	0.458694	0.796172
tgt	426137	427264	+	5578.5	4589	3933	7621	6369.5	4990	5445	3147	2381.5	-0.326499	0.345405	0.750701
yajC	427287	427619	+	7439	6502.5	5836	10398	9149.5	10628	7794	5972.5	5307	-0.00537664	0.975979	0.990984
secD	427647	429494	+	7947.5	6404	5163	10436.5	8789	8002.5	7162.5	4186	3689.5	-0.339372	0.242559	0.704869
secF	429505	430476	+	4354.5	3646.5	3588.5	5847.5	5297	5434.5	3962.5	3127	2084.5	-0.282833	0.294557	0.722111
yajD	430605	430952	+	639.5	568	714.5	1101.5	965.5	1529.5	797.5	746	1035.5	0.461889	0.0163026	0.2439
tsx	431129	432013	-	25595	21595	15009	20760	21027	24417	15038	13173	13577	-0.513799	0.00985663	0.173378
yajI	432312	432851	-	74	46	82	105	104	175	57	71	84	0.128009	0.684719	0.885784
nrdR	433002	433451	+	688.5	553	582.5	915	899.5	1171.5	690	549	623.5	0.0740715	0.503673	0.809887
ribD	433455	434558	+	1456	1116.5	1265.5	1902.5	1725.5	2553	1324	1051.5	1346.5	-0.00304273	0.977453	0.990984
ribE	434647	435117	+	2330.5	1714	1175	3184	1926	1976	2315	819.5	1135	-0.27952	0.474989	0.801569
nusB	435137	435556	+	3472.5	2743	1688.5	5037.5	3250	2997	3430.5	1353.5	1618.5	-0.288162	0.466455	0.797468
thiL	435634	436611	+	784.5	655	512	993	860.5	810.5	706	371	405	-0.370585	0.167849	0.64968
pgpA	436589	437107	+	696	618.5	978.5	895	1164.5	1715	674.5	941.5	967.5	0.232502	0.490751	0.807162
yajO	437161	438135	-	603	588	554	721	641	1167	563	510	699	0.0608482	0.750717	0.910535
dxs	438315	440177	-	3496	3080	2359.5	4185	3503.5	3413.5	2962.5	1914.5	1639	-0.415871	0.118777	0.596193
ispA	440202	441101	-	1266	1150	925	1452	1295	1628	1024.5	667.5	898	-0.336855	0.0118121	0.200294
xseB	441101	441343	-	492	482	449.5	623	601.5	759.5	447	336	385	-0.252082	0.0446378	0.403597
thiI	441549	442997	+	4002	3087	1716	6015.5	4457	2529	4347	1680	1306	-0.243362	0.645227	0.868288
yajL	443051	443641	-	535	407.5	382	685	646.5	906	462.5	366	533.5	0.0828289	0.570733	0.838052
panE	443604	444515	-	588	517.5	656	864	900.5	1294	591.5	512	734.5	0.0936996	0.630407	0.863264
yajQ	444683	445174	+	7410	7131	6293	11457	9996	13818	8051	6192	6607	0.0396473	0.721119	0.899911
yajR	445302	446666	-	572	500	356	801	631	543	574	316	336	-0.191128	0.526564	0.819577
cyoE	446815	447705	-	9966	8460.5	7325	13510.5	12513.5	14655	9650.5	7391	7480	-0.0239252	0.869646	0.951478
cyoD	447717	448046	-	3995	3520.5	2932	5512	5238.5	6088.5	3692	2987	2898.5	-0.0757163	0.631842	0.863264
cyoC	448046	448660	-	4173	3836.5	3221.5	5856	5515.5	6344	3892.5	3374	2861	-0.0946877	0.614369	0.856024
cyoB	448650	450641	-	15724.5	12951.5	10321.5	19808	18045.5	17107.5	13557.5	10675	7040.5	-0.257612	0.38581	0.765068
cyoA	450663	451610	-	19945.5	14325	7806	25140.5	16252	11097	16704.5	9133	4987	-0.395975	0.446682	0.789344
ampG	452070	453545	-	2007	1598	878	2358.5	1498.5	1367	1691	657	742	-0.519655	0.22155	0.690947
yajG	453589	454167	-	3822	2660	1707	5182.5	2968.5	2780	3478	1336	1603	-0.331365	0.434783	0.784813
bolA	454472	454789	+	1264	1267	1539	2071	2108	3927	1472	1786	2131	0.454156	0.107863	0.584492
tig	455133	456431	+	59176	46658	33489	84972	64184	55870	58610	33036	28800	-0.171646	0.608791	0.853688
clpP	456677	457300	+	2933.5	2559	3491.5	4430	5150.5	8250.5	2937.5	3161	4111	0.228646	0.389592	0.766856
clpX	457426	458700	+	7278.5	5872	5480.5	10928	8637.5	12399.5	6964.5	4898	6672	0.0288693	0.755583	0.913304
lon	458888	461242	+	8435	6842	9292	12897	11041	13489	7608	6757	6008	-0.221664	0.262844	0.714748
hupB	461451	461723	+	14417	12177	10399	17373	15838	18417	13325	10522	11416	-0.0215011	0.87234	0.952303
ppiD	461915	463786	+	8538	6588	4322	11509.5	8622	8248	8333.5	4312	4895	-0.116073	0.710467	0.897993
ybaV	463937	464308	+	132.5	122.5	123	200.5	134.5	156	119.5	59.5	65.5	-0.600152	0.0299538	0.347862
fadM	464402	464800	+	47.5	28.5	46	43	58.5	70	56	26.5	29.5	-0.10129	0.771951	0.918799
queC	464852	465547	-	1462	1313.5	903	2164	1620.5	2014	1390	813.5	969.5	-0.18285	0.40398	0.773796
ybaE	465612	467312	-	186	123.5	435	113	429.5	1114	70	445.5	631.5	0.695237	0.431637	0.783236
cof	467412	468230	+	303	261	234	391	334	458	262	181	260	-0.149008	0.249416	0.707637
ybaO	468383	468841	+	199.5	176	223.5	312	285	370.5	198.5	173	205.5	-0.0188958	0.911551	0.967725
mdlA	468871	470643	+	359.833	348.167	338	538.5	468.833	736.5	380.167	292.5	408	0.0773933	0.572387	0.838052
mdlB	470636	472417	+	446	406.5	370.5	614.5	548.5	636	474	383.5	326.5	0.00199417	0.991597	0.998246
glnK	472598	472936	+	2.5	0	4	4	4	6	3	1	5	0.599861	0.522187	NA
amtB	472966	474252	+	88.5	86	107	168	112	188	104	73	98	-0.00669606	0.975234	0.990789
tesB	474301	475161	-	710	539	508	964	872	1077	689	495	582	0.0501213	0.689493	0.888332
ybaY	475379	475951	+	509	413	437	863	735	838	583	499	514	0.280289	0.0600327	0.463968
ybaZ	475982	476371	-	58	47	115	75	70	193	50	54	108	-0.0364843	0.942828	0.97699
ybaA	476672	477025	+	30	33	31	71	35	41	50	26	24	0.104638	0.793311	0.927184
ylaB	477067	478617	-	551	513	500	731	566	981	665	474	649	0.222426	0.0934692	0.552665
ylaC	478781	479251	-	3825	3272.5	1925.5	6376	2866	3194	5527.5	2584	2618.5	0.274104	0.516138	0.815317
maa	479367	479918	-	1718	1393.5	832.5	1842	857	1077	1295.5	512	731.5	-0.621081	0.118944	0.596193
hha	480090	480308	-	1422.5	1267	1876.5	2708.5	1775.5	3762	1889	1729.5	2025.5	0.342245	0.172967	0.652154
tomB	480334	480708	-	473.5	467	790.5	966.5	761.5	1556	736	788.5	852.5	0.494844	0.116853	0.592801
acrB	481254	484403	-	6734.5	5627.5	5802.5	9285	8921	9848	6310.5	4971.5	4889.5	-0.122384	0.413599	0.774148
acrA	484426	485619	-	3753.5	2860.5	2478.5	5566.33	4378	4746	3719.5	2041.5	2541.5	-0.101706	0.63961	0.867129
acrR	485761	486408	+	401.5	356	367.5	626	424	578	387.5	267.5	351	-0.131325	0.392988	0.768984
mscK	486536	489898	+	3235.5	2547	2143.5	4857	3507	3216	3178.5	1694.5	1621	-0.25822	0.405178	0.773796
ybaM	490110	490271	-	119.5	121.5	98	171	127	205.5	121.5	84	122.5	-0.0221011	0.904219	0.966936
priC	490285	490812	-	280.5	235.5	231	385	286	471.5	260.5	180	281.5	-0.0180217	0.906425	0.966936
ybaN	490882	491259	+	240.5	229.5	208.5	299	250.5	207	228.5	130.5	100.5	-0.540886	0.107371	0.584492
apt	491412	491963	+	6440	4985.5	2305	10294.5	5549	3443.5	7150	1851	1501	-0.389294	0.546294	0.828853
dnaX	492092	494023	+	2773	2453	2028.5	3984.7	2837.5	2849	2772	1421.5	1509	-0.327076	0.246375	0.705483
ybaB	494076	494405	+	3304.5	2533.5	2320.5	4612	3804.5	3801.5	2926	1927.5	1923	-0.225707	0.301519	0.724078
recR	494405	495010	+	3267	2775	2480.5	4578.5	3822	4087	2954.5	1948	2022	-0.263357	0.160408	0.63955
htpG	495120	496994	+	5031	3101.5	6215	6252	4669.5	5127	3019	2938.5	2208.5	-0.753354	0.0202071	0.286029
adk	497175	497819	+	8722	7601	5112	13104	10489	8788	9741	5048	3948	-0.164339	0.658877	0.875607
hemH	498055	499017	+	645	517	487	825	784.5	915	626	458	625	0.0899112	0.473558	0.80058
aes	499014	499973	-	116	94	109	110	144	225	90	100	171	0.222725	0.494743	0.807731
gsk	500125	501429	+	1870	1435	834	2535	1803	1133	1826	749	620	-0.349785	0.477842	0.801569
ybaL	501562	503238	-	1256	1086	1368	1802	2190	2680	1306	1432	1493	0.244379	0.277933	0.72111
fsr	503476	504696	-	221	227	255	320	308	533	213	230	266	0.056753	0.80862	0.93312
ushA	504914	506566	+	646	529	791	999	948	1639	626	595	825	0.0943716	0.701983	0.894554
ybaK	506603	507082	-	979	859	652	1535	1132	1398	1064	561	735	-0.0554192	0.798801	0.929466
ybaP	507286	508080	-	237	231	518	295	585	1024	197	473	559	0.377903	0.516372	0.815317
ybaQ	508218	508559	+	380	342	668	572	664	1191	359	608	621	0.253592	0.546325	0.828853
copA	508875	511379	-	427	355	417	568	593	921	354	362	475	0.0378767	0.856841	0.946442
glsA	511641	512573	+	8	2.5	13	7	18.5	21.5	7.5	5.5	8	-0.0311845	0.963157	0.986206
ybaT	512576	513868	+	40.5	45	40.5	61	55.5	101.5	32	42.5	54	0.0814775	0.796651	0.928763
cueR	513993	514400	+	229.5	205.5	332.5	378	528	715	229.5	357	428	0.459165	0.221506	0.690947
ybbJ	514401	514859	-	159	115	141.5	221.5	168.5	335.5	156.5	124.5	195.5	0.231583	0.303921	0.724078
qmcA	514856	515773	-	244	175	250.5	394.5	377.5	607.5	250.5	262.5	394.5	0.48401	0.0593923	0.463968
fetA	515919	516596	+	277.5	241.5	314.5	397.5	480	842	296.5	406	569	0.661241	0.0527576	0.441819
fetB	516583	517362	+	232.5	167.5	237.5	295.5	298	599	190.5	244	312	0.285813	0.367368	0.755584
ybbN	517425	518279	-	1853.5	1312.2	1393	2157.5	1960.5	2028	1430.5	967.5	1085.5	-0.346312	0.0482427	0.424982
ybbO	518340	519149	-	467.5	370	360.5	586.5	461	751	423	249.5	433.5	-0.089292	0.595406	0.849368
tesA	519139	519765	-	255	199	284.5	336	245.5	490	224.5	174	284	-0.0860939	0.720639	0.899911
ybbA	519733	520419	+	90.5	95	132.5	176.5	131.5	264.5	98	101	140	0.12821	0.663601	0.878135
ybbP	520416	522830	+	165.5	152	156.5	247.5	193.5	328.5	174	113	200	0.0614319	0.7467	0.908856
rhsD	523261	527541	+	136.5	118	164.5	197	194.5	378.333	139	142	209.167	0.266993	0.363436	0.755233
ybbC	527581	527949	+	15.5	20.5	35.5	27	29.5	55	32.5	19.5	29	0.174672	0.674072	0.883417
rhsH	527952	528659	+	12	6	12	18	13	26.5	6	11.5	10.5	-0.0330867	0.947399	0.980036
ybbD	528640	529130	+	7	2	2.5	6	7.59091	24.5	6.5	7	14	1.36459	0.0692052	0.492282
ylbI	529500	529592	+	2	0	3	2	2	6	3	3	2	0.728672	0.466117	NA
ylbG	529595	529660	-	7.5	6	7	11	4	15	6.5	5.5	10	0.107966	0.847926	0.945272
ylbG	529660	530016	-	72	50	51.5	104.5	83	142	48.5	53.5	91	0.202277	0.495989	0.807731
mnmH	530132	531226	-	338.5	306.5	274.5	463	403	639	337.5	240.5	316.5	-0.00453676	0.972512	0.989743
allS	531295	532221	-	8	13.5	10	12.5	10	38	10.5	7.5	23.5	0.397499	0.51821	0.815947
allA	532451	532933	+	42.5	55.5	73.5	60.5	94.5	132	49.5	70	78	0.245679	0.541336	0.826625
allR	533011	533826	+	1783.5	1581	1592.5	2654.5	2517.5	3357.5	1828.5	1412.5	1776	0.0532137	0.529588	0.822005
gcl	533916	535697	+	22	20.5	35.5	27	40	72	29.5	33	34.5	0.356149	0.394844	0.769552
hyi	535710	536486	+	6	6	3	10.5	9	7.5	11	7.5	10	0.989321	0.0721954	0.502266
glxR	536586	537464	+	24	15	26	47.5	34	45	28.5	18	14.5	-0.0795053	0.828816	0.938399
ybbW	537633	539087	+	4.5	3	0.5	13	9.5	10.5	4	0.5	6	0.529175	0.560132	NA
allB	539147	540508	+	43.5	36.5	42	91	55.5	99.5	53	47.5	59	0.432953	0.0844102	0.532454
ybbY	540565	541866	+	21	17.25	16	29.5	37.0909	42	15.5	22.5	22.5	0.208288	0.566069	0.836152
glxK	541888	543033	+	20	25.5	29.5	41.5	44	50	27.5	23.5	18.5	-0.0858765	0.803753	0.930335
allE	543261	544046	-	201	140.5	133.5	312.7	216.5	322	206.5	139	168.5	0.153239	0.399107	0.772331
allC	544057	545292	-	70.5	56.5	86.5	100	86.5	120	82	56	73.5	0.0271704	0.905676	0.966936
allD	545314	546363	-	5.5	5	4	5.5	5	14	7.5	2	6	0.109927	0.866751	0.950965
fdrA	546680	548347	+	3.5	4	5	10.5	6.5	7	9.5	4.5	5	0.566781	0.37098	0.756237
ylbE	548357	549616	+	10.5	9	8.5	23	17.5	18.5	8.5	7.5	16	0.282998	0.5557	0.830565
ylbF	549627	550442	+	5.5	5	4	12	14	15	9	2.5	8.5	0.358664	0.550618	0.829798
ybcF	550439	551332	+	16.5	13	19.5	21.5	22	32.5	7	12.5	18.5	-0.359557	0.4105	0.773796
purK	551527	552594	-	335.5	263.5	177.5	408	340.5	207.5	346	142	116.5	-0.345526	0.460349	0.796172
purE	552591	553100	-	174	153	72.5	221.5	151.5	118.5	162.5	63.5	63.5	-0.442454	0.347361	0.750701
lpxH	553218	553940	-	1874.5	1607	1169	2586.5	1954	2039	1928.5	1070	1020	-0.179555	0.526935	0.819626
ppiB	553943	554437	-	13408	12411.5	11104	21627	17565	20153	14970	10578.5	10678	0.00878943	0.958103	0.983574
cysS	554611	555996	+	4432	3500	2076	6442	4692	3299	4360	1882	1679	-0.312956	0.483695	0.803977
ybcI	556032	556553	-	18.5	19	20	30	20	28	25	9	15.5	-0.177424	0.641551	0.867129
ybcJ	556661	556873	-	324	273.5	279.5	503	416	635.5	348	291	380	0.255208	0.0414288	0.396501
folD	556875	557741	-	990.5	854.5	909.5	1586	1420	1890.5	1076	846	1137.5	0.187595	0.0559721	0.455139
sfmA	558212	558754	+	10	12	13	14	11	16	10	9	6	-0.449063	0.334757	0.741866
sfmC	558974	559666	+	3	0	2	2	0	0	1	0	0	-2.13228	0.270826	NA
sfmD	559697	562300	+	37.5	27	38	63	43	60.5	31	24	41	-0.0671529	0.818553	0.935871
sfmH	562336	563319	+	11	10	3	17	8.5	11.5	13.5	3	4	-0.183494	0.785513	0.923204
sfmF	563330	563845	+	9.5	7	5	15	10.5	15	10.5	10	11	0.54402	0.262428	0.714723
sfmZ	563848	564480	-	13	6	12	15	8	13	15	10	4	-0.0486664	0.928805	0.972177
intD	564815	565978	-	457.5	428	676	642.5	634.5	1206	451.833	478.5	618.833	0.0238625	0.937958	0.974827
xisD	565858	566079	-	54	48	86	67	102.5	176	57.3333	82.5	95.8333	0.372973	0.381368	0.762374
exoD	566098	566376	-	6.5	6	8	6.5	11	20	12.8333	6	14.3333	0.735156	0.185181	0.661769
peaD	566376	566687	+	14.5	8.5	8	19.5	7	8	12	6	7.5	-0.169023	0.76418	0.917837
renD	566684	566776	+	4.91667	3.91667	4.54167	7.66667	11.2083	11.2083	4.5	4.83333	5.70833	0.143375	0.819835	0.936318
insE	566842	567141	+	64.3167	44.45	70.4917	98.35	110.892	142.275	61.7333	68.5	97.525	0.411246	0.160757	0.63955
insF	567138	568004	+	67.8	54.9	75.25	93.1	76.1	141.45	57.2	47.5333	80.9333	-0.0584867	0.827453	0.938399
renD	568035	568247	+	110.5	89.5	110.25	142.5	74.5	126.25	103.5	44.5	72.5	-0.488768	0.0969992	0.558609
emrE	568315	568647	+	683	603.5	497.5	985	713	861	756	479.5	437.5	-0.0567861	0.807261	0.932855
ybcK	568902	570428	+	36	23	30	54	34	40	32	17	16	-0.420286	0.245034	0.704869
ybcL	570893	571444	+	40.5	34	45.5	64.5	38	95.5	38	41.5	50	0.161522	0.618998	0.858551
ybcM	571454	572251	+	108.5	130	181	227.5	170.5	390.5	184	140.5	214	0.370467	0.242444	0.704869
ylcH	572368	572469	+	8.5	4.5	6.5	13.5	4.5	16.5	4.5	8	6	0.0744366	0.907902	0.967018
ybcN	572466	572921	+	6.5	1.5	3.5	9.5	4	4.5	4.5	6	7.5	0.648529	0.359373	0.752615
ninE	572921	573091	+	1	0	0.5	0.5	1	0	1.5	2.5	2	2.52423	0.106344	NA
ybcO	573084	573374	+	0	1.5	1	2.5	3	0.5	1	1	0.5	-0.566737	0.734882	NA
rusA	573371	573733	+	4	1.5	1	1	2.5	1.5	0.5	0.5	2.5	-1.7583	0.1958	NA
ylcG	573730	573870	+	1.5	2	3	2.5	5	4.5	0.5	1	3	-0.77125	0.474565	NA
quuD	573956	574339	+	21.5	19	36	27.5	19.5	39.5	24.5	26	17.5	-0.133244	0.737053	0.904696
nmpC	574529	574586	-	313.5	238	183.333	268.5	135	306	154	59.5	133	-1.0714	0.00130281	0.0372587
insH	574737	575753	-	2573.93	1951.22	1688.23	2442.38	2299.64	3024.42	1596.37	1097.73	1727.77	-0.452913	0.00368823	0.0816069
nmpC	575786	576825	-	20655.5	16739.4	12609.5	17981	17647.6	23254.6	10689.4	8019.11	13562.8	-0.591983	0.00344164	0.0788874
essD	577398	577613	+	32.5	46	30	58.5	12.5	46	47.5	13.5	26	-0.320784	0.559164	0.832115
rrrD	577613	578110	+	54.5	45	39	63.5	49.5	89.5	47	27	34	-0.321002	0.220064	0.690947
rzpD	578107	578568	+	14.25	9.5	12.25	19.5	17.75	22.5	13.75	8	14.5	0.0323265	0.937476	0.974567
rzoD	578327	578509	+	5.25	3.5	4.25	4.5	6.75	6	2.25	3.5	3.5	-0.325451	0.653057	NA
borD	578600	578893	-	8079.5	7121.5	5120.5	15596.5	10102.5	8970	8957	4066	3928.5	-0.245163	0.512276	0.812376
ybcV	579184	579594	-	7	5	10	8	10	31	9	10	15	0.667654	0.267498	0.7156
ybcW	579880	580086	+	36	32	81	84	75	227	69	70	105	0.731355	0.143595	0.619689
ylcI	580251	580445	-	6	11	52.5	12.5	61	95.5	3	58	66	0.940918	0.389562	0.766856
nohD	580834	581379	+	12	8	8.5	17	15.5	35.5	9.5	14	17.5	0.642934	0.1781	0.65773
aaaD	581354	581662	+	4	4.5	3	3	5	7	2.5	1.5	4	-0.422222	0.59238	NA
tfaD	581660	582097	+	2.5	6	5	10	3.5	19.5	8	4	7	0.54983	0.433739	0.783938
ybcY	582152	582804	-	60	68.5	101.5	127	86.5	163.5	100	86	79.5	0.238188	0.434196	0.784427
ybcY	582803	582806	-	4	2.5	6.5	4	5.5	7.5	4	5	4.5	0.162839	0.816507	NA
tfaX	582953	583135	+	21	15	37	45	37	71	33	44	34	0.663279	0.113141	0.590865
appY	583681	584430	+	382	346	761	704	534	1593	446	483	934	0.338501	0.481088	0.803214
ompT	584680	585633	-	33201	26685	22163	40708	31711	33635	31627	20254	18623	-0.177388	0.46275	0.796885
envY	586147	586908	-	8	6	31	31	25	36	14	22	33	0.641995	0.311918	0.72568
ybcH	587091	587981	-	111.5	65.5	71.5	171	135	133.5	117	99.5	86	0.341621	0.21293	0.687524
nfrA	587982	590954	-	360.5	306.5	309.5	631.5	485.5	559.5	354	344	287.5	0.0736741	0.721171	0.899911
nfrB	590941	593178	-	210	184	166	356.5	232.5	293	220	181.5	187	0.118927	0.552161	0.829798
cusS	593328	594770	-	198.5	170	112	279	225.5	193	219.5	96.5	107	-0.164435	0.644785	0.868288
cusR	594760	595443	-	246.5	226	150	358	226.5	271	274.5	107.5	135.5	-0.256656	0.453733	0.795784
cusC	595600	596973	+	9	8	16	16	11	21	9	10	13	-0.00934088	0.984206	0.995095
cusF	597131	597463	+	14	7	10	23	18.5	16	13	9	7.5	-0.00217809	0.996338	0.999783
cusB	597479	598702	+	29.75	26.5	12.25	51.5	40.5	36.0833	34.75	19.75	34.25	0.422252	0.276175	0.72111
cusA	598714	601857	+	64	57	63	84	85	112.5	70.5	61.5	63.5	0.132498	0.533173	0.824424
pheP	601959	603335	+	1450	1184	542	2097	1179	806	1642	483.5	443	-0.303299	0.603724	0.852469
ybdG	603416	604663	-	988	869.5	750.5	1517.5	1361.5	1479.5	1074	761.5	873	0.0924389	0.542185	0.826749
nfsB	604771	605424	-	3948	3264	2762	5249	4211.5	4762	3416	2610	2881.5	-0.116475	0.466388	0.797468
ybdF	605518	605886	-	245.5	197	291	318.5	354	567.5	225	296.5	350.5	0.304731	0.310777	0.725047
ybdJ	605951	606199	-	227.5	209.5	180.5	294	186	235.5	267.5	138	128.5	-0.190611	0.517736	0.815947
ybdK	606265	607383	-	46	37	49	58	80	173.5	40.5	64	128.5	0.860677	0.0853983	0.532748
hokE	607836	607988	+	8.5	7	13	19	13	25.5	11.5	11.5	21	0.716495	0.121754	0.601235
insL	608065	609177	+	989	913.333	793.667	952.667	847.167	984.667	666	571.167	490.667	-0.590302	0.00120406	0.0352519
entD	609459	610079	-	35	31	64	53	29	82	50	26	41	-0.15332	0.71193	0.897993
fepA	610254	612494	-	137	217	332	169	198	349	136	175	164	-0.495584	0.23948	0.702564
fes	612737	613939	+	98	144	234	62	138	121	59	70	45	-1.41125	0.00441942	0.0938346
ybdZ	613942	614160	+	17.5	23	61	13.5	27	57.5	10.5	21.5	32.5	-0.641632	0.347076	0.750701
entF	614157	618038	+	300.5	375	760	248.5	349	896.5	244.5	240.5	502.5	-0.542971	0.318741	0.733821
fepE	618254	619387	+	11	15	8	23	16	18	14	9	6	-0.197494	0.683305	0.88572
fepC	619384	620199	-	195	246	365.5	171.5	243.5	431	165	140	198.5	-0.670397	0.0747998	0.508324
fepG	620196	621188	-	149.5	204	261	135.5	215.5	265	134.5	102.5	115	-0.796826	0.0189496	0.271891
fepD	621185	622189	-	247.5	299	303.5	238	283	199	227.5	132.5	72.5	-0.962784	0.0255052	0.325908
entS	622300	623550	+	371	464	363	323	446	248	362	198	99	-0.846473	0.0841134	0.532454
fepB	623554	624510	-	320	373	362	447	406	410	314	202	191	-0.558501	0.0238855	0.313796
entC	624885	626060	+	138	256	363.5	129	170.5	191.5	137	97	68.5	-1.32572	0.00294406	0.0699257
entE	626070	627680	+	202.5	298	533.5	136.5	254.5	425	165	165	179.5	-1.00363	0.0369561	0.38744
entB	627694	628551	+	103.5	137	258	82	117.5	262	78.5	77	132	-0.792563	0.112295	0.589374
entA	628551	629297	+	102	116	189.5	56	77.5	201.5	75	61	111.5	-0.71281	0.130146	0.609364
entH	629300	629713	+	79	85	137.5	59.5	65	162	47.5	41	74.5	-0.878264	0.0386667	0.391698
cstA	629894	631999	+	1078	1048	1262	650	950	1712	515	935	935	-0.430856	0.283749	0.72111
ybdD	632182	632379	+	131	114	193	95	143	377	64	136	257	0.10715	0.855861	0.946213
ybdH	632389	633477	-	89	60	129	149	150	241	116	112	112	0.334593	0.293785	0.722111
ybdL	633586	634746	+	100	103	124	178	219	278	142	147	190	0.589161	0.0217997	0.295632
ybdM	634747	635376	-	89.5	73	91	130.5	139.5	172	97	85.5	103	0.212256	0.29146	0.722111
ybdN	635349	636569	-	32.5	23	29	32.5	23.5	39	25	21.5	21	-0.261177	0.391711	0.768434
ybdO	636716	637618	-	19	20	34	29	20	52	27	21	27	0.0603167	0.87879	0.955824
dsbG	637827	638573	-	464	320	283	556	467	414	398	232	233	-0.265212	0.349442	0.751434
ahpC	638945	639508	+	35596	26872	22898	43336	38166	36727	30546	18832	21349	-0.233006	0.288969	0.722111
ahpF	639753	641318	+	7475	6385	5146	9200	8045	7306	6202	4095	4234	-0.348633	0.13374	0.610681
uspG	641439	641867	-	493	498	740	911	1353	2332	620	1253	2012	1.21599	0.0130685	0.212946
ybdR	642088	643326	+	136	111	144	203	158	273	136	104	172	0.104285	0.626065	0.863198
rnk	643557	643967	-	2931	2816	1680	3120	2285	2480	2436	1309	1431	-0.495519	0.0902663	0.541814
rna	644197	645003	-	1298	1249	1273	1827	1786	2464.5	1315.5	1093	1556	0.0861146	0.549069	0.829798
citT	645117	646580	-	37	25	34	35	38	59.5	34.5	28	37	0.0850533	0.768809	0.918641
citG	646631	647509	-	3	4	1	4	4	2	2	4	2.5	0.0661529	0.940971	NA
citX	647484	648035	-	21.5	12	8	12	16.5	19	12	15.5	15.5	0.141969	0.751863	0.910902
citF	648039	649571	-	3.5	3	7.5	12	6.5	15.5	4	3.5	13	0.50437	0.463379	0.797073
citE	649582	650490	-	2	0	3.5	1	0	2.5	3	0	3.5	0.196639	0.874138	NA
citD	650487	650783	-	0	0	0	1	2	1	1.5	0	2.5	2.83962	0.0993766	NA
citC	650798	651856	-	0	1	1	3	4	8	0.5	2	6	2.03016	0.138247	NA
citA	652235	653893	+	167.5	151.5	155	291.5	204.5	315.5	181.5	115.5	172.5	0.0109739	0.947092	0.979959
citB	653862	654542	+	159.5	115.5	87	286.5	140.5	173.5	160.5	78.5	95.5	-0.0904492	0.798625	0.929466
dcuC	654583	655968	-	60	47	646	75	392	6106	49	985	5283	3.02726	0.0836621	0.532454
pagP	656557	657117	+	44	47	72	85	66	214	46	84	130	0.718874	0.161008	0.63955
cspE	657292	657501	+	115140	120447	70540	104841	80221	95855	112915	61419	53748	-0.399939	0.201044	0.681723
flc	657555	657938	-	325	258	230	561	396	498	432	212	280	0.204774	0.375653	0.756237
ybeM	658031	658225	+	26.5	27.5	43	38	42.5	83.5	20	37	53	0.228445	0.626187	0.863198
ybeM	658225	658818	+	59.5	50.5	95.5	76.5	75	189.5	51	66	118	0.222858	0.631641	0.863264
tatE	658947	659150	+	884	842	611.5	1586.5	1063.5	1249	1309	705	812	0.294708	0.248713	0.707434
lipA	659251	660216	-	4642	3384	3127	8254	6995	9075	5809	4624	4971	0.520063	0.000100964	0.00408127
ybeF	660425	661378	-	45	45	32	80	33	64	57	24	40	-0.00162843	0.996454	0.999783
lipB	661637	662278	-	1276	1133.5	740	1710	1029.5	1252	1278.5	512	550	-0.419146	0.252019	0.708362
ybeD	662379	662642	-	1142.5	962.5	767.5	2238.5	1408	1529	1536.5	1013.5	703.5	0.226219	0.493881	0.807537
dacA	662752	663963	-	5921.5	4653.5	3074.5	8491.5	5883	5052.5	5780.5	2725.5	2611	-0.268543	0.479247	0.801569
rlpA	664102	665190	-	2252	1723.5	1735.5	2895.5	2527.5	3034.5	1996.5	1429	1810	-0.0862728	0.424721	0.778687
mrdB	665201	666313	-	1423.5	1161	1010	1877.5	1625.5	1478.5	1494	970	646.5	-0.163969	0.613781	0.856024
mrdA	666316	668217	-	2670	2302.5	1259	3985	2247.5	1617	2914.5	1071.5	873	-0.347898	0.507997	0.810789
rlmH	668248	668715	-	1961	1454	812.5	2546	1715	1509.5	2014.5	707	796	-0.250617	0.576469	0.840026
rsfS	668719	669036	-	2478.5	1987.5	1199	3772	2047	1960	2747	861.5	967	-0.306471	0.520323	0.816512
cobC	669296	669907	-	119.5	126.5	119	206.5	136.5	181.5	123.5	82.5	102	-0.219867	0.28943	0.722111
nadD	669931	670572	-	401.5	352.5	293.5	510.5	408.5	469.5	361.5	237	277.5	-0.222777	0.201062	0.681723
holA	670574	671605	-	1100	933	778.5	1438.5	930	1264	918	543	638.5	-0.391628	0.0555958	0.454843
lptE	671605	672186	-	2474	2083	2218.5	3441.5	3079.5	3352	2316	1762	1444	-0.249646	0.234818	0.699541
leuS	672201	674783	-	8560	7164	6609.5	11972	10638.5	9282	7864	5304.5	4313	-0.311604	0.253451	0.709726
ybeL	675018	675500	+	270	222	359	265	440	1181	194	370	723	0.642706	0.272575	0.7184
ybeQ	675570	676547	-	25	28	31	51	32	54	30	30	28	0.107075	0.727379	0.901239
ybeR	676711	677418	+	5.5	4.5	2.5	6.5	6.5	10.5	5	2	2	-0.37711	0.616296	NA
djlB	677415	678842	+	23.5	7.5	15.5	18.5	10.5	25.5	14	15	10	-0.224709	0.636878	0.86517
ybeT	678852	679406	-	17	7	16	25	11	8	6	8	7	-0.861853	0.162304	0.642223
ybeU	679508	680215	+	18.5	10.5	6.5	16.5	19.5	22	11	6.5	14.5	-0.0900236	0.852568	0.945272
djlC	680212	681663	+	76.5	71.5	123.5	122.5	98.5	200	109	85.5	113.5	0.204336	0.506346	0.809887
hscC	681723	683393	-	118.5	125.5	126	103	88	232	65	76.5	139	-0.367767	0.343022	0.750295
rihA	683477	684412	-	1756	1402	1501	1000	1662	3441	881	1379.5	2199	0.000292067	0.999487	0.999929
gltL	684530	685255	-	565	541	393	536.5	538.5	667	471	357.5	374	-0.274811	0.119831	0.598302
gltK	685255	685929	-	213	194.5	109	232	179.5	235	145	102	169	-0.27309	0.29896	0.724078
gltJ	685929	686669	-	231.5	207	144	224.5	153	346	191	134.5	203	-0.10696	0.670565	0.880832
gltI	686839	687747	-	1232	964	1060	1221	1149	2164	768	990	1399	0.0164441	0.954481	0.982551
insH	687997	689013	-	1508.39	1162.46	1056.74	1592.75	1476.51	1944.21	1049.47	785.344	1162.57	-0.273687	0.0417465	0.396539
lnt	689343	690881	-	1202	1066.5	706.5	1596	1311.5	1131	1072.5	563.5	625	-0.369183	0.22916	0.692586
ybeX	690906	691784	-	1970.5	1591.5	1375	2823.5	2013.5	2513.5	2040	1053.5	1366	-0.124645	0.560537	0.833274
ybeY	691874	692341	-	505.5	400	425.5	787	653.5	931.5	466	406.5	580	0.167252	0.242961	0.704869
ybeZ	692338	693378	-	1199	1014	1134	2085.5	1831.5	2620	1253.5	1209.5	1360	0.24201	0.0716078	0.502266
miaB	693531	694955	-	3889	3130	2008	5988	4629	3158	4200	2161	1534	-0.157498	0.719174	0.899711
ubiF	695101	696276	+	480	414	566	755	763	1325	514	454	718	0.237566	0.34701	0.750701
asnB	697513	699177	-	865.5	611	895	1226	1318	2210	778	993	1351	0.455319	0.131455	0.609476
umpH	699574	700326	-	1235.5	1144	1105.5	1651.5	1579.5	2239	1060	793	1317.5	-0.109561	0.493606	0.807537
nagC	700374	701594	-	1203.5	1125	1600.5	1363.5	1483	3123.5	879.5	954	2172	0.0489162	0.906675	0.966936
nagA	701603	702751	-	2380	1968.5	3440	1799	2093	5162.5	1344.5	1227.5	4116	-0.216398	0.682484	0.88564
nagB	702811	703611	-	3903	2746.5	3894	2303	3426.5	4774	1733	1819.5	4655.5	-0.330413	0.433465	0.783779
nagE	703944	705890	+	5401	4744	6987	3277	4783	10907	2358	3058	8185	-0.310853	0.55834	0.831772
glnS	706093	707757	+	4550	3876	3331	6524	6016	5349	4590	3425	2292	-0.136928	0.64957	0.871697
chiP	708334	709740	+	435.5	413	212	264	815	1189	250	785.5	776	0.88942	0.151927	0.630874
chiQ	709790	710116	+	25.5	32	30	35	30	45	21	29.5	32	-0.0368639	0.910783	0.967725
fur	710200	710646	-	10437.5	9348	6821	14554	9768	12517	11167.5	6067	7135.5	-0.10221	0.667252	0.879902
uof	710639	710725	-	2476.5	2183	1489	3678	2115	2625	2740.5	1236	1452.5	-0.164107	0.613013	0.855897
fldA	710935	711465	-	7550	6364.5	5175	13152.5	8930.5	9649	8782.5	4533	4935.5	-0.0417474	0.879099	0.955824
ybfE	711605	711898	-	709	510	284	1025	407.5	452.5	689.5	157	213	-0.512559	0.374713	0.756237
ybfF	712038	712802	-	442	302.5	331	582.5	559	746.5	401	350	430.5	0.187702	0.198997	0.681723
seqA	712987	713532	+	2979.5	2469	2373	4354	3281.5	4382	2777.5	1969	2402	-0.0929662	0.387799	0.766856
pgm	713558	715198	+	4195.5	3366	3094	5479	4867.5	5527	3524.5	2491	2902	-0.216518	0.103731	0.578177
ybfP	715412	715906	+	68	68	51	84	34	73	61	19	26	-0.824123	0.0525752	0.441819
ybfG	715947	716597	-	44	34	19	53	28	36.5	41	11	14	-0.547759	0.277244	0.72111
ybfI	716721	716870	-	0	0.5	1	0.5	0	0.5	1	0.5	0	0.0433538	0.990989	NA
potE	716946	718265	-	80.5	70.5	91	128.5	98.5	170.5	91	74.5	102.5	0.180488	0.4005	0.772331
speF	718262	720460	-	26.5	10	29	50	29.5	62.5	15	27	36.5	0.334188	0.491194	0.807162
ybfK	720583	720840	+	0	0	1	1	0	1	0	0	0	-0.918443	0.740584	NA
kdpE	721056	721733	-	110	78.5	74	113.333	89.5	140.5	84	54.5	64	-0.335279	0.104648	0.578867
kdpD	721730	724414	-	450.5	383.5	460	647.5	545	775.5	375	369	449.5	-0.0705764	0.665129	0.878653
kdpC	724407	724979	-	57	49	48	83	70	91	54.5	46	35	-0.143892	0.564093	0.834135
kdpB	724988	727036	-	35.5	23.5	53	58	39.5	71	38	21	44.5	-0.122856	0.73723	0.904696
kdpA	727059	728732	-	10	11	11.5	8	13.5	10	9.5	5.5	1.5	-0.84624	0.148479	0.627771
kdpF	728732	728821	-	1	0.5	0.5	1.5	0.5	0	0	0	1.5	0.8875	0.738014	NA
ybfA	729134	729340	+	209	220	598	511	884	1874	406	934	1216	1.36112	0.030284	0.348805
rhsC	729583	733776	+	110.833	81.8333	124.083	179.833	165	265.583	134.5	100.5	135.167	0.254881	0.232878	0.697803
ybfB	733776	734102	+	13	6.5	5.5	17.5	9	14	12.5	4.5	8	-0.0263903	0.961249	0.985099
rhsO	734133	735653	+	22.5	25.3333	21.25	56	23.5	46.25	40	19.5	22	0.286332	0.458488	0.796172
ybfC	735650	736219	+	27	28.5	24	50.5	24	51.5	40	13.5	20.5	-0.0903787	0.819102	0.936095
ybfQ	736445	736684	+	4	7	1	6	3.5	10	8	7	4	0.708608	0.310272	0.725047
ybfL	736825	737961	+	11	8	15	17.5	12	12	8.5	11	8	-0.280838	0.572355	0.838052
ybfD	738092	738853	+	7	14	12	15.5	16	17	12.5	6	12.5	-0.127273	0.787976	0.923649
ybgA	739001	739510	+	26.5	31	29.5	57.5	34.5	90	28	37	66	0.627078	0.133875	0.610681
phr	739507	740925	+	142.5	118	131.5	213.5	153.5	201	157	103	120	-0.013441	0.942221	0.976843
dtpD	741075	742556	-	60	55	57	142	128	131	117	58	67	0.5087	0.0632573	0.477836
ybgI	742827	743570	+	496.5	424.5	631	604.5	852.5	1469	427	542	714	0.16737	0.639874	0.867129
ybgJ	743593	744249	+	370	327	421.5	488	500	1010	327	320	518.5	0.0921766	0.758672	0.915219
ybgK	744243	745175	+	370	388.5	446	508.5	506.5	1007.5	327.5	309	569	0.0258334	0.93454	0.972717
ybgL	745165	745899	+	312	318	314.5	415	363	646.5	292.5	226.5	372.5	-0.0605663	0.768355	0.918523
nei	745935	746726	+	249.5	186	166	271	245	358	159	119.5	196	-0.300626	0.108259	0.584492
abrB	746723	747769	-	91	98	594	93	586	2084	66	904	1673	1.78406	0.122753	0.601341
ybgO	747921	748982	-	27.5	19.5	20.3333	22.5	21	33	18	22	29	0.0737162	0.828499	0.938399
ybgP	748979	749707	-	7.5	13	16	20.5	17	19.5	18	3	11.5	-0.192481	0.716628	0.899046
ybgQ	749722	752169	-	13	2.5	10	8	9	13	11	5	5.5	-0.142759	0.812845	0.934329
ybgD	752229	752795	-	4	3	6	5	6	12.5	4	7	5	0.355122	0.595811	0.849368
gltA	753185	754468	-	8653	5317	4142	6705	5327	6099	4843	3359	3601	-0.557024	0.0264645	0.330889
sdhC	755177	755566	+	3129.5	1844	605.5	1638	1069	726	1349	777.5	383	-1.07385	0.0841827	0.532454
sdhD	755560	755907	+	1341.5	870.5	314.5	759	531	415.5	615	439.5	195	-0.925338	0.103225	0.577714
sdhA	755907	757673	+	7941	6432	3553	5426.5	4546.5	4677.5	4210	3990	2270	-0.689572	0.0610083	0.468742
sdhB	757689	758405	+	4284	3396.5	1828	3540.5	2820.5	2915	2497	2327	1564	-0.490634	0.159438	0.638372
sucA	758706	761507	+	11229	9998.5	6765	11304	9575	10575	8136.5	6136	5595	-0.443372	0.0543412	0.449705
sucB	761522	762739	+	6512	6288.5	6951	9176.5	8820	7858	6451.5	3997	4091	-0.421751	0.0791183	0.518089
sucC	763014	764180	+	4824	4196.5	4921.5	6319	5653	5436	5042	2793	2817	-0.371281	0.142466	0.619322
sucD	764180	765049	+	4215	3437.5	4394.5	5868	5161	4328	4484	2375	2451	-0.357089	0.222892	0.691149
mngR	765153	765875	-	382	353	293	616	477	657	388	283	324	-0.00962442	0.944111	0.977394
mngA	765984	767960	+	15.5	12	11	25	21	19	14.3333	13.5	5.5	-0.13848	0.766068	0.91787
mngB	767978	770611	+	170.5	158	231	290	252	451	188	158.5	249.5	0.115727	0.658833	0.875607
cydA	771458	773026	+	6381.5	5823	10386.5	9151	11758.5	19767	6683	6285	11585	0.137203	0.715938	0.899046
cydB	773042	774181	+	2783.33	2779.17	4056.83	3618.67	3951.17	7658.17	2307.67	2029.83	3875.5	-0.212884	0.536707	0.825065
cydX	774196	774309	+	506.833	458.667	572.333	620.167	624.667	1048.17	437.667	308.833	563.5	-0.214514	0.364317	0.755233
ybgE	774309	774602	+	696.333	614.167	698.833	833.167	771.667	1101.67	530.667	359.333	564	-0.443445	0.0022238	0.0566598
ybgC	774752	775156	+	1403.5	1217	943.5	2048	968.5	1209	1465	546	700	-0.393704	0.306763	0.724518
tolQ	775153	775845	+	1900.5	1436	728	2449.5	1547.5	1308.5	1702.5	614	668.5	-0.428233	0.364649	0.755233
tolR	775849	776277	+	858.5	712.5	419.5	1083.5	874	625	773	424	342	-0.331741	0.411266	0.773796
tolA	776342	777607	+	2734.5	2367.5	2038	3590.5	2655	2476	2684	1576	1094	-0.380952	0.267574	0.7156
tolB	777740	779032	+	10356	8456.5	6875	13255.5	11978.5	11913.5	9138	6419.5	5982.5	-0.207241	0.349382	0.751434
pal	779067	779588	+	18841.5	15305	13246	22967.5	20718	23542.5	17981.5	13797.5	12823.5	-0.0363941	0.837249	0.939614
ybgF	779598	780389	+	10276.5	9037.5	7279.5	12213.5	9987.5	10914.5	9066	5934	5333.5	-0.348263	0.129066	0.608973
nadA	782085	783128	+	159	131	203.5	264	285.5	554	178.5	189.5	311	0.494384	0.148308	0.627771
pnuC	783166	783885	+	165	115	152.5	195	235.5	467	122.5	153.5	274	0.400181	0.300295	0.724078
zitB	783882	784823	-	148	109	247	169.5	275.5	533	149	238.5	343	0.583488	0.244927	0.704869
ybgS	784937	785317	-	80	71	90	161.5	161.5	254	123	124.5	144	0.742728	0.00103847	0.0314082
aroG	785633	786685	+	2200	1973.2	3066	2687	2994	6570	1880	2403	3784	0.195834	0.618772	0.858536
gpmA	786843	787595	-	11296	9226	8489	16895	13245	16324	10569	8148	8826	-0.0287911	0.826414	0.938399
galM	787797	788837	-	5816.5	5210	4280.5	4520	3880.5	4694	3078	2079	2680	-0.932811	6.82092e-13	1.1948e-10
galK	788831	789979	-	3852.5	3072.5	3378	2282.5	1677	2357	1622.5	965	1439	-1.33307	1.41961e-21	4.97338e-19
galT	789983	791029	-	2040.5	1772	3542.5	426	482	919.5	279.5	365.5	519.5	-2.61902	1.33375e-10	1.93348e-08
galE	791039	792055	-	2186.5	1853.5	4005	597.5	806.5	1387.5	492	544.5	732.5	-2.15439	1.02613e-07	8.98719e-06
modF	792316	793788	-	652.5	550.5	722.5	719	814.5	1416.5	528	657	897.5	0.166201	0.583287	0.84425
modE	793856	794644	-	769.5	606.5	662.5	1028	846.5	1285.5	726	503	678.5	-0.0621435	0.548895	0.829798
acrZ	794773	794922	+	2689	2598	2300	4360	2989	4644	3297	2275	2493	0.119523	0.426845	0.779521
modA	795089	795862	+	1677	1374	1658	2773.5	2535.5	4457	2075.5	2094	2875.5	0.627624	0.00328059	0.077048
modB	795862	796551	+	713.5	608	533.5	1094	919.5	1800.5	808	638	1109	0.496092	0.0296813	0.345651
modC	796554	797612	+	921.5	785	580.5	1454.5	1238	1964	1081.5	791	1319.5	0.518048	0.00857011	0.15463
ybhA	797613	798431	-	673	534	331	917	672	563	710	321	283	-0.200457	0.622099	0.861148
pgl	798586	799581	+	1189	938	1118	1412	1526	2470	1005	961	1234	0.0276831	0.892142	0.961191
ybhD	799622	800575	-	18	20	21	41	18	28	19	22	16	0.00021278	0.999587	0.999929
ybhH	800759	801811	+	12	4	7	28	16	18	23.5	11	7	0.90889	0.115978	0.591608
ybhI	801887	803320	+	9	5	5	19	10	18	14.5	17	9	1.14507	0.0288087	0.341999
ybhJ	803503	805764	+	68	58	55	105	73	124	64	42	56	-0.126307	0.562703	0.833966
ybhC	805998	807281	-	4399	3444	2197.5	6078.5	4783	3319.5	4181	2232	1470	-0.308159	0.486134	0.804446
ybhB	807433	807909	-	404	323.5	290.5	528.5	474.5	484.5	433.5	313	296	0.0806948	0.695286	0.891427
bioA	807968	809257	-	91	88.5	90	161	153.5	131	98.5	66	75	-0.142397	0.573297	0.838384
bioB	809344	810384	+	46	39	29.5	58	68.5	90.5	45.5	44	46	0.292375	0.274712	0.720039
bioF	810381	811535	+	37	34.5	37	44.5	37.5	85	30.5	27.5	25	-0.335922	0.300289	0.724078
bioC	811522	812277	+	32.8333	29.6667	27	51.5	32.8333	67.5	24.1667	30	27.5	-0.0799521	0.800273	0.929561
bioD	812270	812947	+	40.5	29.5	37.5	44	58.5	65	32.5	21.5	44.5	-0.110983	0.722159	0.900199
uvrB	813526	815547	+	1405	1186	1263	3537	3419	4870	2577	1999	3054	1.01812	4.33167e-13	7.91755e-11
ybhK	815739	816647	-	877	844	801	1180	917	1237	806	554	699	-0.264542	0.0223189	0.300733
moaA	817044	818033	+	1656	1320	3040.5	2054	3164	7616	1385.5	3061.5	5471.5	0.765871	0.205814	0.682096
moaB	818055	818567	+	1017	885.5	986	1485.5	1418.5	3435.5	943.5	868	2642	0.641643	0.154653	0.634538
moaC	818570	819055	+	883.5	754	661.5	1059.5	868.5	1841	757	508	1193.5	0.117308	0.695693	0.891427
moaD	819048	819293	+	374.5	291.5	245.5	438.5	303.5	656	272	171	343	-0.186287	0.476021	0.801569
moaE	819295	819747	+	793	618	476	973.5	672.5	1167	597.5	314	684.5	-0.220988	0.392158	0.768951
ybhL	819884	820588	+	1388	1151	1460.5	2073	2149	3581.5	1513.5	1563.5	2253.5	0.458779	0.0596894	0.463968
ybhM	820793	821506	+	73	67	79	107	62	140	70	49	71	-0.178565	0.486769	0.80471
ybhN	821542	822498	-	15	4	17.5	17	18.5	24.5	15.5	6	13	-0.062658	0.904628	0.966936
clsB	822498	823739	-	16.5	16	20.5	31.5	17	36.5	19	20.5	21.5	0.270906	0.460803	0.796172
ybhP	823736	824497	-	20.5	19	15	31.5	27.5	42	14.5	15.5	27.5	0.145268	0.695357	0.891427
ybhQ	824630	825040	+	899	906	933	809	1164	1529	608	928	974	-0.0571438	0.85923	0.947339
ybhR	825002	826108	-	63	65.5	51.5	91.5	75	135	68	42.5	73	0.0397557	0.870099	0.951478
ybhS	826119	827252	-	108	104.5	74.5	118	118.5	219	94.5	77	173.5	0.299681	0.375665	0.756237
ybhF	827245	828981	-	217.5	197	222	282.5	254.5	838	203	174	573	0.587705	0.253976	0.709726
ybhG	828974	829972	-	129.5	108	271	184	238	965.5	121.5	257	594.5	0.960894	0.178984	0.657733
ybiH	829972	830643	-	125	128	306	231	455	561.5	124	339.5	378	0.654564	0.26734	0.7156
rhlE	830872	832236	+	729	633	472	1708	1150	1027	1310	454	575	0.348896	0.373301	0.756237
ybiA	832468	832950	-	47	56	67	82	118	240	62	88	148	0.845458	0.0641121	0.478194
dinG	833070	835220	+	584	509	576.5	1267	1448	2104.5	1010	927.5	1368	1.02455	1.36791e-06	9.27532e-05
ybiB	835248	836210	+	489	418	473.5	969	900	1642.5	720	602	969	0.762988	0.000453397	0.0152486
ybiC	836351	837436	+	410	298	385	568	559	919	411	419.5	546	0.385284	0.0760623	0.510644
ybiJ	837665	837925	-	107	101	243	330	255	416	158	179	221	0.335694	0.402986	0.773796
ybiI	838190	838456	-	29	20.5	51.5	40.5	56.5	77.5	20.5	48	46	0.250491	0.630487	0.863264
ybiX	838530	839207	-	36.5	33	90	38.5	46.5	91.5	31	33	46	-0.511809	0.303785	0.724078
fiu	839249	841531	-	403.5	514.5	624.5	308	367	301	326.5	271	123	-1.06078	0.0128857	0.211607
mcbA	841796	842056	-	18	14	23	36	18	51	23	17	35	0.470917	0.257258	0.71083
rlmF	842332	843258	+	404	330	180	720	380	339	521	174	160	-0.088586	0.863303	0.948918
ybiO	843255	845480	-	92	94	83	131	110	157	102	49	89	-0.151059	0.492366	0.807537
glnQ	845741	846463	-	912	692.5	410.5	1761.5	1280	1718	1066	661.5	934.5	0.445598	0.0877715	0.532748
glnP	846460	847119	-	658	443	284.5	1122.5	711.5	1450.5	710	390	863.5	0.538268	0.104574	0.578867
glnH	847258	848004	-	2080	1534.5	1576	3724	2881.5	6431.5	2408	1904.5	3314	0.593782	0.0177375	0.259607
dps	848408	848911	-	2459	2088	2305	3594	2878	4045	2145	1943	3029	0.0928705	0.600772	0.851147
rhtA	849210	850097	-	138	158	67	233	133	140	141	63	47	-0.517035	0.280034	0.72111
ompX	850450	850965	+	44674	39137	34732	70518	64556	84129	54356	44583	43408	0.313401	0.0177846	0.259607
opgE	851014	852597	-	879	768	320	1287	719	513	851.5	308	261	-0.455019	0.414934	0.774347
mntS	852869	852997	-	237	195	239	266	362	375	190	379	226	0.352364	0.36579	0.755584
mntR	853183	853650	+	706	651	442.5	930	606.5	723.5	649	358	339	-0.389835	0.188052	0.664903
ybiR	853647	854765	+	441	385	256.5	566	385.5	451.5	438	194	247	-0.2838	0.351493	0.752371
ldtB	854824	855744	-	4464	3089	1796	6968	4149	2759	5113	1478	1486	-0.204926	0.713778	0.899046
ybiT	855963	857555	+	4280	3528	2070	5955	4272	3426	4340	1878	1588	-0.31685	0.465292	0.797468
ybiU	857796	859061	-	162	119	109	278	218	189	194	104	116	0.116678	0.693858	0.890149
ybiV	859213	860028	-	628	556	458	1157	797	786	734	352	401	-0.127522	0.669402	0.880832
ybiW	860174	862606	-	36.5	39.5	47	62.5	42.5	152	39	39.5	119	0.697181	0.193862	0.67355
ybiY	862612	863511	-	3.5	3.5	10	4.5	15.5	32	2	10.5	31	1.27728	0.184108	0.661531
fsaA	863642	864304	+	36	30	91	44	67	288	38	82	158	0.854538	0.258781	0.713386
moeB	864380	865129	-	535.5	510	535	762.5	755	1203	535.5	425	712	0.107818	0.59417	0.848757
moeA	865129	866364	-	604.5	550	672	868.5	993	1470	580.5	586	833	0.170003	0.479001	0.801569
iaaA	866568	867533	+	294	258.5	503	378	684.5	1334	717	385	738.5	0.793092	0.0794178	0.519242
gsiA	867520	869391	+	404.5	330	418.5	420.5	434	1799.5	530	290	1150	0.769414	0.181423	0.660921
gsiB	869411	870949	+	236.5	221.5	183.5	308	282	1237.5	203.5	163.5	765.5	0.826883	0.198611	0.681723
gsiC	870967	871887	+	96	84	77	112	115.5	451.5	76.5	84	264.5	0.74868	0.206187	0.682096
gsiD	871890	872801	+	84	55	66	103.5	68	290.5	66	63.5	154	0.509499	0.310858	0.725047
yliE	872979	875327	+	265.5	258.5	224.5	504	255	453	380.5	137	199	-0.0711084	0.831925	0.938399
yliF	875335	876663	+	100.5	79.5	77.5	179	115	166	138.5	67	83	0.179431	0.482706	0.803977
rimO	876710	878035	-	3113	2210	995	4487	3072	1347	3456	1041	703	-0.267848	0.68768	0.887738
bssR	878248	878631	+	21	29	456	29	288.5	2063.5	24	912.5	1823.5	2.45722	0.152517	0.63219
yliI	878742	879857	+	9	10	46	29	30.5	103.5	15	30.5	68.5	0.801034	0.317747	0.733155
gstB	879854	880480	-	563	457	426	703	756	1007	564	462	588	0.203207	0.154344	0.634538
dacC	880727	881929	+	811	607	631	1010	1033	1330	729	601	753	0.0703961	0.579238	0.841146
deoR	881976	882734	-	850.5	747	559	1270	974	1071.5	857.5	445.5	624	-0.140655	0.541907	0.826625
ybjG	882792	883388	-	1418.5	1118	695	1938	1180	1003.5	1403.5	479.5	440	-0.467254	0.332185	0.739283
mdfA	883673	884905	+	766	649	317	1127	792	500	854	308	256	-0.275658	0.604257	0.852469
ybjH	884946	885230	-	79.5	83.5	65	149.5	109	125	116	56	76.5	0.128278	0.632941	0.863953
ybjI	885316	886131	-	282.5	184.5	247.5	333.5	292	506	271.5	180	257	0.0236605	0.902297	0.966349
ybjJ	886131	887339	-	209	179	183.5	272	288	363	187.5	171	224.5	0.0704116	0.676197	0.883417
rcdA	887423	887959	+	76	70	90	88	126	181	52	108	87	0.152393	0.707976	0.896987
ybjL	888134	889819	-	1345	1109	826	1914	1245	1594	1393	546	932	-0.185998	0.526986	0.819626
ybjM	890089	890466	+	69	57	195	104	128	490	69	109	326	0.650899	0.385191	0.764202
grxA	890496	890753	-	986	994	678	1083	1006	970	938	622	477	-0.345159	0.239992	0.702959
ybjC	890913	891200	+	422	330.5	393	539.5	567	843	328.5	363.5	404.5	-0.00450447	0.982679	0.993789
nfsA	891184	891906	+	1382.5	1097.5	1203	1813	1727.5	2633	1130	1002.5	1231.5	-0.0838397	0.534209	0.82506
rimK	891967	892869	+	1190	1027.5	942	1585.5	1265.5	1845.5	1090.5	743	957	-0.146385	0.130059	0.609364
ybjN	892957	893433	+	2224.5	1846.5	1387	3045	2032	2724.5	2106	1432	1852	0.0216192	0.909591	0.967347
potF	893784	894896	+	87	57.5	20.5	139.833	83	76	101	50	39	0.256745	0.634427	0.865031
potG	894991	896124	+	18	18.5	18	27	19.5	41	31.5	31.5	16	0.623454	0.120304	0.599032
potH	896134	897087	+	31.5	27	7.5	24	27.5	29.5	20.5	16	24	-0.105148	0.815018	0.93437
potI	897084	897929	+	42.5	38	36	57	36	66	49.5	29.5	31	-0.0327328	0.906536	0.966936
ybjO	897989	898477	+	229.5	188.5	157	334	197.5	217.5	227	86.5	110	-0.43656	0.219164	0.690947
rlmC	898518	899645	+	644.5	519.5	283	1014.5	494.5	357	732.5	190.5	204	-0.369512	0.529689	0.822005
artJ	899844	900575	-	170	118	100	299	248	287	245	145	148	0.512683	0.0365216	0.385771
artM	900866	901534	-	501	392	283	949	754.5	779.5	774	401.5	352	0.410867	0.201146	0.681723
artQ	901534	902250	-	316	281	235.5	688	549	619	485.5	270.5	284.5	0.345431	0.13649	0.612098
artI	902257	902988	-	611.5	507	426.5	1382.5	1228	1408.5	958	654	822	0.69308	2.24224e-06	0.000147287
artP	903006	903734	-	639.5	598	421	1480.5	950.5	983	1084.5	422	507.5	0.28251	0.429588	0.781813
ybjP	903952	904467	-	247	166	213	342	321	459	251	226	370	0.480114	0.0294157	0.34549
ybjQ	904593	904916	+	420	342	526.5	517.5	737	1142	434.5	488	747.5	0.415256	0.227572	0.691149
amiD	904913	905743	+	520	449	638.5	671.5	731	1357	515.5	553	815.5	0.269412	0.374471	0.756237
ybjS	905740	906753	-	527	390	232.5	620	366.5	364	432.5	157	214	-0.50164	0.227581	0.691149
ybjT	906852	908282	-	389	318	274.5	502	434	574	348.5	302	294.5	-0.00200283	0.989607	0.997238
ltaE	908293	909294	-	984.5	849	790	1370	1321.5	1567.5	893	726	851.5	-0.0430104	0.703432	0.895048
poxB	909331	911049	-	74.5	58	74	163	137	208.5	91	95	108	0.56195	0.00807515	0.148251
hcr	911182	912150	-	8	12.5	74.5	18	50	424	9.5	79.5	332	2.13843	0.0877425	0.532748
hcp	912162	913814	-	18	17.5	120.5	46	122	482	16.5	151.5	336	1.70735	0.11702	0.592801
ybjE	913958	914857	-	564	372	191	733	471	339	611	206	190	-0.140666	0.794094	0.927326
aqpZ	915352	916047	-	66	50	70	102	78	191	79	64	128	0.570387	0.0945633	0.553341
ybjD	916473	918131	+	458	346	562	554	632	1510	402	489	979	0.489021	0.268391	0.7156
ybjX	918128	919120	-	7803	5944	3631	10686	6632	5195	7768	2941	2953	-0.330663	0.472271	0.800376
macA	919235	920350	+	246.5	230	269.5	355.5	301.5	712	285	185.5	378.5	0.198062	0.513134	0.812863
macB	920347	922293	+	272.5	239	218.5	388.5	360.5	510	287	166.5	253.5	-0.0200368	0.896175	0.962575
cspD	922366	922590	-	2478	1996	2025	1953	2631	4567	1322	2348	3105	0.137	0.725185	0.90032
clpS	922913	923233	+	440.5	382.5	725	571	803	1844	370	722	1147.5	0.582982	0.273245	0.7184
clpA	923264	925540	+	4209.5	3485.5	4570	5202	5045	16207	3439	4521	10542.5	0.627291	0.214221	0.688762
infA	926225	926443	-	22418	21860	10313	32862	15945	15376	26991	8325	7536	-0.35463	0.513249	0.812863
aat	926728	927432	-	380	339.5	304	536	405	514.5	376.5	218.5	323	-0.136481	0.407955	0.773796
cydC	927474	929195	-	891.5	835	865	1219	1200.5	1681.5	877.5	709	890.5	-0.0304384	0.801818	0.929561
cydD	929196	930962	-	798	683	745	1083	1139.5	1272	711	590.5	712.5	-0.104923	0.454521	0.796172
trxB	931085	932050	-	7208.5	5430.5	3330	10731	8250	6296	6932	3791	2829	-0.192216	0.641242	0.867129
lrp	932595	933089	+	2051	1786	2203	2992	2853	4622	2240	2036.5	2791.5	0.264283	0.162273	0.642223
ftsK	933224	937213	+	4244	3743	3705	7290	6985	9980	5531	4439.5	5493.5	0.44267	2.41991e-06	0.000156513
lolA	937372	937983	+	1330	1241.5	1142.5	2036.5	1835	2998	1542	1197.5	1623	0.266713	0.0420441	0.397199
rarA	937994	939337	+	1045	897	612.5	1606	1156.5	1477.5	1176	630	860	0.0876651	0.706283	0.89697
serS	939428	940720	+	11911	9348.5	10980	14398.5	16184.5	26031.5	10355	10988.5	16235	0.270442	0.282295	0.72111
dmsA	940959	943403	+	81.5	83	1182	110.5	758.5	7220	79	1407.5	5325.5	2.3103	0.16962	0.64968
dmsB	943414	944031	+	24	23	37.5	31.5	33	507	29	25.5	451.5	2.54099	NA	NA
dmsC	944033	944896	+	51.5	28	59.5	63	62.5	349	52	40	307	1.50686	0.0684165	0.490824
ycaC	944931	945557	-	73	52	57	197	133	154	122	62	73	0.523012	0.0641784	0.478194
ycaD	945871	947019	+	1017	764	469	1598	730	807	1100	353	432	-0.249156	0.600917	0.851147
ycaM	947229	948659	+	416	313	222	296	226	179	239	143	102	-0.926636	0.0159756	0.240722
ycaN	948660	949568	-	103	94	131	137	177	272	84	127	209	0.402583	0.310856	0.725047
ycaK	949668	950258	+	47	45	41	76	45	74	64	28	39	-0.00780521	0.979054	0.992033
pflA	950340	951080	-	1917	1785	1964	3174	2730	5754	1659	1471	2999	0.137985	0.651747	0.872594
pflB	951272	953554	-	16485	13061	22415	20504	28027	81550.5	14342	22578	53790.5	0.835951	0.148741	0.627771
focA	953609	954466	-	1240	1765	10370	1757	12562	30118.5	1387	10012	14496.5	0.989231	0.356407	0.752615
ycaO	954872	956632	-	4276	3162	2471	6054	5314	3944	4811	3116	1891	0.0412465	0.91599	0.968375
ycaP	956762	957454	+	67	71	99	94	85	196	61	74	92	-0.0217225	0.951416	0.981384
serC	957653	958741	+	2625.5	2216	3024.5	3928.5	3987	6490	2793.5	2609.5	3797.5	0.26211	0.257292	0.71083
aroA	958812	960095	+	823.5	612	500.5	1077.5	888	977	822.5	445.5	544.5	-0.0636046	0.781228	0.921516
ycaL	960264	961028	+	86	65	65	99	87	78	88	57	48	-0.121805	0.676435	0.883421
cmk	961201	961884	+	5563	4162.5	2654.5	7326	3935.5	3005	5067.5	1674.5	1478	-0.582418	0.27014	0.716196
rpsA	961995	963668	+	168315	128566	97431.5	231973	200094	168201	162800	102214	78562	-0.150694	0.646419	0.869315
ihfB	963828	964112	+	6544	5761	4643	10703	6688	7976	7563	4076	4797	-0.0217527	0.931323	0.972222
ycaI	964320	966584	+	123.5	121.5	147	177	127.5	242.5	137.5	105.5	128.5	-0.0503991	0.808822	0.93312
msbA	966621	968369	+	4282.5	3344.5	2018.5	5450	4117.5	2812	3912	1764.5	1411.5	-0.415706	0.359791	0.752615
lpxK	968366	969352	+	835.5	715	646	1096	867.5	767.5	793	446.5	295	-0.486938	0.178644	0.65773
ycaQ	969389	970621	+	206	170	151	235	210.5	280.5	176.5	107.5	149.5	-0.247868	0.114387	0.591608
ycaR	970673	970855	+	547	426	406.5	724	724	809.5	523.5	435.5	565	0.191622	0.190218	0.668844
kdsB	970852	971598	+	2037.5	1462	1343	2506	2238	2622	1928.5	1344.5	1633.5	0.0635626	0.667077	0.879902
ycbJ	971752	972645	+	62	64	320	89	254	2280	83	656	1998	2.61674	0.0258077	0.328774
elyC	972622	973401	-	193	157	136	282	253	190	192	116	109	-0.185255	0.550496	0.829798
smtA	973537	974322	+	1122.75	1052.5	930.25	1618	1195	1487.08	1110.25	663.25	837.417	-0.227863	0.175211	0.656736
mukF	974319	975641	+	1501.5	1266.5	994.5	1991	1592	1975.5	1253	794.5	921	-0.306345	0.0801384	0.52152
mukE	975622	976326	+	1085.5	934	758	1353	1237.5	1334.5	962.5	644	587	-0.300078	0.168096	0.64968
mukB	976326	980786	+	8276	6881	6120.5	10580.5	9221.5	10523.5	7002.5	5267	5718.5	-0.197812	0.152634	0.63219
ldtD	981047	982894	+	664	579	815	994.333	1102	1982	649	726	1303	0.414001	0.227795	0.691149
ycbK	983075	983623	+	1624	1227.5	1187.5	2217.5	1764.5	2418	1542	1067.5	1365.5	0.0162166	0.881053	0.956897
ycbL	983650	984297	+	1523	1252.5	1065.5	1988.5	1628.5	2181	1441	930.5	1135.5	-0.096042	0.479909	0.801569
aspC	984519	985709	-	5037	4369	3627	7052	6032	6690	4821	3350	4106	-0.0493271	0.742528	0.906385
ompF	985894	986982	-	283594	244694	213088	251535	223776	270480	226256	171357	174480	-0.329047	0.0173975	0.257532
asnS	987585	988985	-	16870	12972	9143	21773	18551	13302	16523	9004	6563	-0.240717	0.545781	0.828853
pncB	989154	990356	-	2859	2122	1413	3870	2707	2755	2840	1256	1628	-0.135945	0.681825	0.88564
pepN	990622	993234	+	3735	2805	3136	4531	4344	6748	3057	2900	3968	0.0869399	0.617563	0.858234
ssuB	993277	994044	-	32	29	49	50.5	37	67	35	37	44	0.114233	0.7229	0.900199
ssuC	994041	994832	-	11.5	7.5	8	10.5	10.5	15	15.5	12	5	0.288418	0.568057	0.836466
ssuD	994843	995988	-	19.5	11	11.5	31	18	32.5	12	10.5	19	-0.0236381	0.954533	0.982551
ssuA	995985	996944	-	2	4	6	5	8	19	5.5	2.5	5.5	0.216634	0.774981	0.919702
ssuE	996937	997512	-	2	3.5	4.5	4	2.5	4.5	2	1	1.5	-0.982575	0.284608	NA
elfA	997868	998407	+	62	58.5	54	142	84.5	129.5	107	63.5	77	0.537771	0.0265166	0.330889
elfD	998490	999191	+	7	12.5	5	19.5	10.5	12.5	6.5	4	5	-0.651746	0.28514	0.72111
elfC	999216	1001816	+	60.5	52.5	60	91	75	129	79.5	63	68.5	0.332474	0.124877	0.603047
elfG	1001807	1002877	+	53	38	51	79	66.5	112	44	43.5	57	0.0754194	0.767627	0.918356
ycbU	1002889	1003431	+	16	14	7	21.5	20.5	22.5	15	12	13.5	0.192443	0.641463	0.867129
ycbV	1003439	1003954	+	12	10.5	13	22.5	13.5	32.5	10	14	8	-0.0719347	0.876702	0.954994
ycbF	1003947	1004657	+	40.5	32	39	38.5	31.5	70	41.5	40	40.5	0.18306	0.535147	0.825065
pyrD	1004768	1005778	+	1168	824	479	1762	1021	867	1335.5	502	505.5	-0.0545096	0.908328	0.967227
zapC	1005952	1006494	+	779	656	671	964	978	1363	845	714	840	0.231876	0.0576233	0.462805
ycbX	1006491	1007600	-	1056	903	682	1234	1003	1198	907	529	714	-0.267911	0.154538	0.634538
rlmL	1007844	1009952	+	2858	2454	1997	4323.5	3544	2507	2891	1600.5	1078.5	-0.359944	0.367148	0.755584
uup	1009964	1011871	+	3856	3058	2887	5516	4777	4182.5	3724	2447	2063	-0.209496	0.441532	0.78826
pqiA	1012001	1013254	+	843	648.5	647.5	1189.5	939.5	1070	832	512	570.5	-0.126842	0.494016	0.807537
pqiB	1013259	1014899	+	1459	1151	1054.5	1942	1770	1854.5	1362.5	874	972.5	-0.154945	0.390402	0.767279
pqiC	1014896	1015459	+	610	536.5	502	863	824.5	852	625.5	429.5	422.5	-0.120413	0.525426	0.818714
rmf	1015715	1015882	+	281	297	583	459	609	1699	322	536	1039	0.733965	0.205599	0.682096
fabA	1015952	1016470	-	20078	17541.5	9671	29088.5	18682.5	13281	20339.5	9005	6265.5	-0.385509	0.436567	0.785404
ycbZ	1016539	1018299	-	2834	2223.5	1775	3610.5	2815.5	2419	2635.5	1391	1409.5	-0.299863	0.332935	0.740168
matP	1018485	1018937	+	688	648	923	1094	1001	2227	735	1039	1266	0.482176	0.169683	0.64968
ompA	1019013	1020053	-	97089	67860	65004	122625	111468	126023	87365	64402	74840	0.0285546	0.848671	0.945272
sulA	1020410	1020919	-	517	560	631	3618	4034	6787	2674	2914	4789	2.63484	6.54046e-18	1.83307e-15
sxy	1021138	1021767	+	156	134	204	200	228	477	142	187	264	0.310849	0.409771	0.773796
yccS	1021730	1023883	-	1078.5	861.5	656.5	1708.5	1243.5	912	1172.5	682	426	-0.144838	0.730258	0.901457
yccF	1023902	1024348	-	406.5	325.5	270.5	720.5	417.5	408	498.5	255	221	-0.0132159	0.971171	0.989743
helD	1024471	1026525	+	1053	885	1109	1510	1579	2473	955	983	1304	0.135221	0.539532	0.826625
mgsA	1026557	1027015	-	4499.5	4542	4933.5	4330	5005	10949.5	3340	4462	6548.5	0.0863569	0.814329	0.934345
yccT	1027111	1027773	-	48.5	26	56.5	55	71	135.5	43	55	77.5	0.492933	0.244169	0.704869
yccU	1027946	1028359	+	409	313	299	547	539	789	345	314	428	0.140387	0.409546	0.773796
hspQ	1028404	1028721	-	967.5	791	629.5	1647.5	1181	1170	1030	747	598.5	0.0433231	0.878388	0.955824
rlmI	1028779	1029969	-	1525.5	1325	1030.5	2317.5	1832	1450	1560	888	641.5	-0.294764	0.422181	0.776831
yccX	1030064	1030342	+	130	92	125	183	165	258	116	107	167	0.21018	0.361698	0.754178
tusE	1030339	1030668	-	884.5	818.5	594.5	1271.5	951	938.5	1006	576	481.5	-0.12284	0.692782	0.890149
yccA	1030759	1031418	-	3348.5	2895.5	2368.5	4741.5	4235	4781.5	3532	2178	2617.5	-0.0174336	0.917593	0.96848
hyaA	1032139	1033257	+	3	3	4	4	5.5	4.5	1	1	1	-1.70287	0.106824	NA
hyaB	1033254	1035047	+	3	2	7	2.5	7	13	5	3	2	-0.242886	0.777667	NA
hyaC	1035066	1035773	+	10	8	6	7	11.5	17.5	8.5	5	7.5	-0.156141	0.772368	0.918799
hyaD	1035770	1036357	+	20	15.5	19	36.5	26.5	36.5	14.5	16.5	14	-0.274991	0.448404	0.791183
hyaE	1036354	1036752	+	10	7.5	10.5	16.5	10	23.5	9	8	6	-0.241593	0.627513	0.863222
hyaF	1036749	1037606	+	19	12	15.5	29	8.5	29	12	15.5	23	0.175222	0.719282	0.899711
cbdA	1037740	1039284	+	32.5	29.5	38.5	61.5	54	82	44.5	28.5	43.5	0.239963	0.366957	0.755584
cbdB	1039296	1040432	+	63.5	41.5	39.5	70.5	58.5	71.5	42.5	27	43	-0.342624	0.182411	0.661531
cbdX	1040445	1040537	+	12.25	12.5	14.5	13.5	20.5	27.5	11.5	12.5	24.5	0.368754	0.406877	0.773796
appA	1040617	1041915	+	45	39.5	39.5	66	80	105	44.5	52	85.5	0.58775	0.0691064	0.492282
etk	1042030	1044210	-	480	337	354	679	619	654.5	421.5	255.5	317	-0.200155	0.281602	0.72111
etp	1044230	1044676	-	43.5	40	31	86.5	79	72	30	30	35	-0.227854	0.447035	0.789442
gfcE	1044664	1045803	-	74.5	66.5	52	172	135.5	147.5	62.5	53	58	-0.105151	0.659759	0.875675
gfcD	1045849	1047945	-	107.5	100	68	179	175	167	102.5	53.5	59.5	-0.326842	0.253295	0.709726
gfcC	1047945	1048691	-	67	48	42	123	60.5	62	53.5	23	37	-0.440873	0.268981	0.715973
gfcB	1048688	1049332	-	77.5	46	51.5	131.5	51.5	76	81	23	25	-0.445601	0.381133	0.762374
gfcA	1049439	1049744	-	80	55.5	51.5	142	90	95	71	19	47.5	-0.447194	0.260606	0.714723
insA	1049833	1050108	+	68.3667	55.319	87.7524	103.438	71.0429	131.438	71.8429	51.4714	88.6571	0.0278793	0.920334	0.969205
insB	1050027	1050530	+	33.1405	23.7	38.0381	41.6762	31.0905	51.9619	41.2095	23.519	31.2476	0.0421475	0.886936	0.959122
cspH	1050963	1051175	-	22	10	9	23	12	19	15	4	8	-0.570938	0.276734	0.72111
cspG	1051461	1051673	+	186	188	270	235	150	397	258	97	242	-0.133926	0.725562	0.90032
ymcE	1051847	1052077	+	460.5	418.5	584.75	809	697.5	1110	464	499.5	665.5	0.196598	0.42038	0.776393
gnsA	1052067	1052240	+	648.5	598.5	891.75	1116	1043.5	1576	622	746.5	935.5	0.152866	0.580066	0.841789
yccM	1052289	1053362	-	27	42	115	76	146	679	24	147.5	427	1.70632	0.0836917	0.532454
torS	1053434	1056178	-	100	84	75	206	194	299	111	76.5	94	0.153954	0.412937	0.774148
torT	1056261	1057289	+	22	17	39	34	43	79	20	29	43	0.279458	0.559149	0.832115
torR	1057262	1057954	-	300	209	285	350	412	473	236	239	218	-0.13573	0.549889	0.829798
torC	1058084	1059256	+	2	5	6.5	7.5	9.5	10.5	6	5	3.5	0.232802	0.723601	0.90032
torA	1059256	1061802	+	34.5	29	39.5	71.5	52	81	32.5	30	51.5	0.179752	0.552711	0.829862
torD	1061799	1062398	+	46.5	34	41	53	45.5	57.5	53.5	22	46	0.0279705	0.92186	0.969355
cbpM	1062550	1062855	-	102.5	84	84.5	209.5	186.5	325.5	92	100.5	145.5	0.373806	0.136732	0.612163
cbpA	1062855	1063775	-	424.5	311	409.5	813.5	871.5	1253.5	420	444.5	741.5	0.53316	0.0492626	0.428141
yccE	1064036	1065292	+	29	33	36	61	24	67	45	20	24	-0.136255	0.736293	0.904696
agp	1065585	1066826	+	748	506	644	616	630	1509	430	501	1017	0.0850022	0.833118	0.938989
yccJ	1066864	1067091	-	123	101	199.5	523	434.5	791	126	233	645	1.26696	0.0246577	0.319941
wrbA	1067112	1067708	-	204	183	573.5	774	840.5	1371	225	910	2249	1.83883	0.0135133	0.2185
ymdF	1068081	1068254	+	141	124	96	229	144	202	142	115	86	-0.0200337	0.940497	0.976741
rutG	1068511	1069839	-	54.5	35	61	55	60.5	92.5	32.5	26	49	-0.455731	0.165632	0.647342
rutF	1069860	1070354	-	2	4	2	2.5	4.5	7	2	4	3.5	0.369731	0.658908	NA
rutE	1070365	1070955	-	1.5	0	0	6.5	1.5	2.5	2.5	2	0.5	1.10065	0.469774	NA
rutD	1070965	1071765	-	3.5	3	6	4.5	8.5	9	4	6.5	11	0.73243	0.27133	0.717404
rutC	1071773	1072159	-	5.5	3	4	13.5	1.5	5	6	6.5	5	0.448032	0.551746	0.829798
rutB	1072171	1072863	-	2	1	2.5	1	2.5	0	2	0.5	2.5	-0.316669	0.796362	NA
rutA	1072863	1074011	-	2	6	4.5	0	2	2	2	4.5	3.5	-0.225549	0.785165	NA
rutR	1074242	1074880	+	370	323	367	422	499	766	341	319	405	0.0496199	0.817294	0.934939
putA	1074920	1078882	-	2702	2649	1095	1411	1336	1186	1167	733	623	-1.30845	0.000675224	0.0213432
putP	1079305	1080813	+	1092	936	588	1043	904	941	677	515	415	-0.645472	0.0213839	0.292995
efeU	1081356	1081460	+	318.5	277.5	102.5	309	118	42	224.5	63	19.5	-1.18365	0.174536	0.65572
efeU	1081460	1082185	+	794	760.5	305.5	733	444.5	192	659	181.5	86.5	-1.01206	0.170131	0.649686
efeO	1082243	1083370	+	1955.5	1952.5	1195.5	1959.5	1945.5	1227.5	1543	969	529.5	-0.704329	0.112534	0.589893
efeB	1083376	1084647	+	912	950.5	796.5	782.5	952	850.5	712.5	554.5	370.5	-0.654692	0.0301816	0.348581
phoH	1084992	1086056	+	114	72	94	97	96	172	80	69	114	-0.0463086	0.863371	0.948918
pgaD	1086106	1086519	-	73.5	67	57	95	54.5	74	73.5	40.5	49.5	-0.24677	0.370932	0.756237
pgaC	1086521	1087846	-	26	26.5	19.5	59.5	19	28.5	36.5	15	15.5	-0.0934144	0.852858	0.945272
pgaB	1087839	1089857	-	45.5	35	32.5	57	29.5	63.5	50	20.5	35.5	-0.0742227	0.821219	0.937135
pgaA	1089866	1092289	-	88	87.5	104	144.5	97	144	111	36	80.5	-0.31919	0.321992	0.734006
ycdT	1092876	1094234	+	79	73	183	110	102	306	82	76	164	-0.054552	0.918379	0.96848
insF	1094275	1095141	-	65.3	49.9	73	78.6	74.6	127.7	48.7	47.2	79.6	-0.0594224	0.841155	0.941234
insE	1095138	1095437	-	63.4	44.2	69.2	95.35	104.1	135.15	58.9	64.5	92.9	0.348828	0.225872	0.691149
ymdE	1095505	1095846	+	1	2	2	6	3.5	11	0	5	5	1.07508	0.284651	NA
ycdU	1095843	1096829	+	33	32	18	65	26.5	31	46	15	19	-0.0500167	0.922507	0.969355
ghrA	1097886	1098824	+	721	629.5	645	1046.5	1042.5	1507.5	750	636	956	0.267351	0.102288	0.57717
ycdX	1098879	1099616	+	1245.5	1088.5	955.5	1791.5	1445.5	1965	1250.5	826	1086	-0.025694	0.816152	0.934651
ycdY	1099640	1100194	+	1395.5	1110.5	817	1778	1504.5	1555	1320	706	823	-0.191764	0.448915	0.791183
ycdZ	1100296	1100787	+	2945	2648.5	1536.5	3496	2703.5	3357.5	2630.5	1842	1704	-0.158021	0.551229	0.829798
csgG	1100851	1101684	-	51.5	41	56	78	68	96	49	33	43	-0.22177	0.354237	0.752615
csgF	1101711	1102127	-	5	8	3	10.5	14	19.5	8.5	2.5	6	0.0103145	0.987134	0.996491
csgE	1102152	1102541	-	10.5	15	10.5	20.5	8	23.5	23	9.5	11.5	0.37154	0.439602	0.786651
csgD	1102546	1103196	-	85	59	116.5	165	108	156	92.5	88	90.5	0.0982746	0.741769	0.906247
csgB	1103951	1104406	+	4.5	4	2	17	10.5	22.5	5.5	2	10	0.867767	0.206381	0.682096
csgA	1104447	1104902	+	45.5	35.5	37	92	67	84	49.5	32	67.5	0.361739	0.199992	0.681723
csgC	1104961	1105293	+	1821	1758	1419	2829.5	1859	2122.5	2039.5	951.5	1027	-0.304738	0.304709	0.724078
ymdA	1105414	1105725	+	6464.5	5718.5	4375	9518.5	5940	6186	6596	2800.5	2733	-0.438615	0.227815	0.691149
ymdB	1105820	1106353	+	2853	2657	1681	3967	2519.5	2646.5	2780.5	1204.5	1217	-0.454425	0.216053	0.689434
clsC	1106355	1107776	+	1017.5	861	673	1315	983	1107.5	947	484.5	552.5	-0.340822	0.177962	0.65773
opgC	1107784	1108941	-	774	554	219	966	429	263	641	194	160	-0.621591	0.351216	0.752171
opgG	1109335	1110870	+	4356.5	3729.5	3115.5	5863	5002	4802.5	4062.83	2421.5	2655	-0.2631	0.245189	0.704869
opgH	1110863	1113406	+	5176.5	4309.5	3711.5	6414	6067	5435.5	4711.5	3094.5	2643	-0.295644	0.257773	0.711542
yceK	1113579	1113806	+	34	30	29	37	17	32	42	9	19	-0.424821	0.353343	0.752615
msyB	1113807	1114181	-	115.5	89.5	86	206.5	179.5	244.5	142	78.5	140	0.327589	0.0938988	0.552872
mdtG	1114264	1115490	-	80.5	61.5	114	97.5	97.5	230.5	74	94.5	159	0.391891	0.35811	0.752615
lpxL	1115662	1116582	-	673	609	517	996	734	904	694	402	517	-0.133642	0.4614	0.796172
yceA	1116807	1117859	+	5764	4368	1370	8313	2890	1365	5858	856	546	-0.691158	0.444314	0.788397
yceI	1117901	1118476	-	442.5	378	335	654	475.5	470	458.5	284.5	306.5	-0.108284	0.653749	0.873139
yceJ	1118480	1119046	-	88.5	62	57	103	80.5	86	88.5	44.5	53.5	-0.124255	0.654262	0.87318
yceO	1119307	1119447	-	1.5	2	1	4	0.5	4.5	4.5	1.5	5.5	1.28654	0.17741	NA
solA	1119468	1120586	-	1013.5	732	686	1200.5	1152	1244	942	642	830.5	0.0307961	0.846604	0.944817
bssS	1120701	1120955	-	722	689	929	1258.5	902.5	2214.5	933.5	1022.5	1486	0.593992	0.0599516	0.463968
dinI	1121242	1121487	-	800.5	776.5	675.5	5100	4380	6066	4236.5	3300	4297	2.42874	1.16823e-138	4.91126e-135
pyrC	1121561	1122607	-	649	549.5	372.5	986	717.5	582.5	708.5	364	371	-0.0947033	0.787235	0.92342
yceB	1122713	1123273	-	649	600	660.5	1147	832.5	1397	783	569.5	824	0.21575	0.139137	0.617815
grxB	1123407	1124054	-	601	454	620.5	857	844.5	1484	526	659.5	1061.5	0.475014	0.133885	0.610681
mdtH	1124118	1125326	-	64.5	46	115	52	75.5	160.5	49	59	101.5	-0.0697202	0.890052	0.960662
rimJ	1125562	1126146	+	836.5	685.5	897	986.5	1131	1867.5	691.5	848	1124	0.192854	0.501795	0.809887
yceH	1126157	1126804	+	571.5	445	549.5	688.5	709	1461	495.5	552	893	0.35588	0.261983	0.714723
yceM	1126806	1127729	+	472	355	348.5	503.5	472	1013	377	329.5	656	0.253628	0.415763	0.774347
murJ	1127839	1129374	+	880	697.5	369	1158.5	708	590.5	949	325.5	294	-0.299759	0.551758	0.829798
flgN	1129414	1129830	-	5790	4898.5	5209	8952	5313.5	9019	6337	4302	6258.5	0.11493	0.493563	0.807537
flgM	1129835	1130128	-	4936.5	4102	4253.5	7785	5801.5	8229.5	5320.5	4429	6393.5	0.319469	0.0170152	0.252763
flgA	1130204	1130863	-	9011.5	7082.5	7798.5	11322	12205	15539.5	8249.5	6978	8907	0.0590703	0.659113	0.875607
flgB	1131018	1131434	+	16634	14169	15336	20632	23144.5	31132	15483.5	14842	19608	0.160114	0.370576	0.756237
flgC	1131438	1131842	+	13006.5	10279.5	11136.5	15552	16316.5	21942.5	11108	9854.5	13531	0.0480956	0.751126	0.910535
flgD	1131854	1132549	+	17643.5	15006.5	15629.5	21487.5	21621.5	29953	15386	12586.5	18115	-0.0300926	0.823023	0.938186
flgE	1132574	1133782	+	22167.5	19593.5	19277	27949	26974.5	37156.5	19927.5	14873.5	19311.5	-0.13952	0.0951473	0.554016
flgF	1133802	1134557	+	7594.5	7183.5	6550	9265.5	9311	11920	6867	5084.5	6175.5	-0.200964	0.0550285	0.452719
flgG	1134729	1135511	+	10254.5	9044	7537.5	12697	11810.5	13930.5	9213.5	6109	7393	-0.207017	0.129016	0.608973
flgH	1135564	1136262	+	4301.5	3759.5	3069	5107.5	4112.5	5074	3810	2107	2801.5	-0.329816	0.0636599	0.477836
flgI	1136274	1137371	+	4372	3769	2933.5	5002.5	4566	5127	3776	2484	2873	-0.241366	0.158993	0.637792
flgJ	1137371	1138312	+	2790	2444	1909	3188.5	2608	3036.5	2472	1455.5	1759.5	-0.299961	0.111964	0.589374
flgK	1138378	1140021	+	8062.5	6923.5	5632	12291.5	10753	15140	9010.5	7377	10134.5	0.407366	0.00223898	0.056703
flgL	1140033	1140986	+	9516.5	8358	7048	15832	14231	19743	12140	10221.5	11757.5	0.501161	4.83549e-06	0.000294615
rne	1141182	1144367	-	6005	5574	5592	7018	6413	9085	4951.5	3927	5061	-0.266175	0.00344259	0.0788874
yceQ	1144502	1144822	+	3	8	8.5	6.5	15	17.5	3.5	7.5	5.5	-0.0331048	0.96122	0.985099
rluC	1144940	1145899	+	3117	2543	1117.5	3980.5	2146	1733.5	2993.5	760.5	785.5	-0.584059	0.3222	0.734006
yceF	1146011	1146595	-	774	640	582	1067	950	1111	719	571	727	0.0579714	0.641255	0.867129
yceD	1146794	1147315	+	49534	41485	27127	76425	44738	37070.5	52305.5	22718.5	19072.5	-0.308616	0.487215	0.80513
rpmF	1147367	1147540	+	40563	34560	27876.5	61888	50111	48939.5	43688.5	29986	28885.5	0.0363698	0.875106	0.954084
plsX	1147621	1148691	+	9322	7916	6457.5	12707	9437	8844.5	9553.5	5643	4752.5	-0.213626	0.481483	0.803555
fabH	1148759	1149712	+	6303.5	5198.5	4217.5	7756	6157	6041	5617.5	2887.5	2712	-0.460967	0.121056	0.600848
fabD	1149728	1150657	+	7392	6263.5	5568	9963	9096	9347	6863	4839.5	4705	-0.186647	0.326591	0.736581
fabG	1150670	1151404	+	19356.5	16405	13948.5	22848	21196	24110.5	16815	11866.5	12492.5	-0.230299	0.140188	0.618939
acpP	1151615	1151851	+	89985	82218	65315	132966	110198	123193	100050	68432	63673	0.00651495	0.975023	0.990789
fabF	1151939	1153180	+	26020	20814.5	16408	35892.5	30074.5	27596	24600	15372	14021	-0.186607	0.494777	0.807731
pabC	1153300	1154109	+	288	289.5	273.5	451	337	524	298	188.5	248	-0.191976	0.201984	0.681723
yceG	1154112	1155134	+	445	303	217.5	608.5	368	418.5	377	162	213.5	-0.333577	0.334587	0.741866
tmk	1155124	1155765	+	409	349.5	246.5	588	458.5	510.5	382	242	246	-0.16866	0.486195	0.804446
holB	1155762	1156766	+	615.5	483.5	362	741.5	644.5	606	509	311	320	-0.318497	0.222454	0.691149
ycfH	1156777	1157574	+	1202.5	929	622.5	1576.5	1206	951	1121	514.5	489.5	-0.346962	0.371304	0.756237
ptsG	1157869	1159302	+	5842	4616	4374	6622	6489	10113	5948	5631	8043	0.454605	0.0143287	0.225189
fhuE	1159362	1161551	-	118	153	176	113	149	194	93	91	108	-0.586199	0.0454725	0.408177
hinT	1161885	1162244	+	950.5	741	814	1307.5	1236	1670.5	971.5	793	938	0.153524	0.133931	0.610681
ycfL	1162247	1162624	+	557.5	512	486	796.5	714	1017	598.5	470	574.5	0.114901	0.249697	0.707637
lpoB	1162638	1163279	+	803	623	575.5	1038	930.5	1321	733	551	839	0.124153	0.373094	0.756237
thiK	1163260	1164084	+	472	390.5	401	606.5	526.5	785.5	425	319	408.5	-0.0954347	0.36699	0.755584
nagZ	1164095	1165120	+	967	815.5	919	1281.5	1331	2068.5	919.5	824	1111	0.12079	0.49514	0.807731
ycfP	1165143	1165685	+	1105	918	1459.5	1516	1675	4822.5	982.5	1619	3343	0.810702	0.12492	0.603047
ndh	1166085	1167389	+	723	597	1263	3497.2	4300	6471	1976	3160	2997	1.7186	2.30236e-05	0.00111254
ycfJ	1167599	1168138	+	30	24	43	124	125	230	104	71	92	1.48432	1.20559e-06	8.59034e-05
ycfQ	1168200	1168832	-	281	207	311	413	511	559	321	343	363	0.417246	0.0958875	0.555249
bhsA	1169073	1169330	+	141	94	222	515	316	424	343	169	236	0.709663	0.0527124	0.441819
ldtC	1169412	1170374	-	71	60	36	103	63	56	48	25	30	-0.664744	0.0893125	0.539981
mfd	1170518	1173964	-	1782	1478	1464	2397	2333	2828	1697	1398	1515	0.0112014	0.920426	0.969205
ycfT	1174092	1175165	-	17	7	15	20	8	10	6	8	10	-0.64013	0.246102	0.705483
lolC	1175427	1176626	+	1450	1209	952	1770	1371.5	1533.5	1354	675	868	-0.297163	0.212668	0.687207
lolD	1176619	1177320	+	872.5	732.5	602.5	1030.5	986.5	934.5	807	553.5	456	-0.234527	0.361577	0.754178
lolE	1177320	1178564	+	1400	1199	1089	1610	1493.5	1738	1287	890.5	759	-0.287305	0.165041	0.647342
nagK	1178593	1179504	+	801	709.5	627.5	867.5	854	1212	729	538	652.5	-0.118939	0.320461	0.734006
cobB	1179631	1180359	+	700.5	604	568	878	859.5	1129	661	481	709.5	0.017744	0.885756	0.958732
ycfZ	1180479	1181267	-	33.5	25.5	24	50	21	40	32.5	14.5	16	-0.413712	0.297363	0.723743
ymfA	1181264	1181725	-	60.5	51	38.5	83	38.5	48.5	59.5	21.5	30	-0.401719	0.331648	0.739283
potD	1181783	1182829	-	5096	3656.5	3188	8062	6436.5	7190.5	5488	3629	4285.5	0.210822	0.262449	0.714723
potC	1182826	1183620	-	1300	1005.5	832	1953.5	1809.5	1241	1343.5	1034.5	626.5	6.88507e-05	0.999853	0.999929
potB	1183617	1184444	-	1229.5	1029	611	1758.5	1445	704.5	1252	713	357	-0.259472	0.628321	0.863222
potA	1184458	1185594	-	3142.5	2317.5	1059.5	4380	2245.5	1647.5	3171.5	878.5	873	-0.40081	0.502435	0.809887
pepT	1185844	1187070	+	600	557	1471	784	1583	7530	571	1917	5263	1.57867	0.072075	0.502266
roxA	1187119	1188240	-	2196.5	1803.5	1596	3176.5	2835.5	3304.5	2253	1661.5	1962	0.112889	0.364664	0.755233
phoQ	1188316	1189776	-	1013.5	817.5	788	1288.5	925.5	1347	924	647.5	930.5	-0.0318964	0.797792	0.929453
phoP	1189776	1190447	-	1176	1004	1074	1678	1567	2262.5	1216	1135	1311.5	0.218787	0.0895603	0.540189
purB	1190616	1191986	-	3307	2380.5	1716	4364	3936.5	3036.5	3323.5	2178.5	1746	0.0243742	0.942816	0.97699
hflD	1191990	1192631	-	851	762.5	472.5	1204	1054.5	717	868	456.5	374	-0.265631	0.504821	0.809887
mnmA	1192667	1193773	-	2743	2422.5	1403	3725.5	2259	2121.5	2823.5	964	1027	-0.445604	0.321297	0.734006
nudJ	1193827	1194288	-	175.5	164.5	129	236	221.5	245	158	120	118.5	-0.202038	0.304207	0.724078
rluE	1194298	1194951	-	316.5	290	290.5	429.5	313.5	375	289	163	223.5	-0.387771	0.0417856	0.396539
icd	1195123	1196373	+	14461	9818	8246	17421	13503	14687	13395	8548	8928	-0.0269295	0.909478	0.967347
ymfD	1196867	1197532	-	189.5	159	163	207	167	300	161.5	135	118.5	-0.255431	0.202538	0.681723
ymfE	1197533	1198237	-	190.5	192	181	186	258	421	149.5	204	210.5	0.0666751	0.834445	0.939411
lit	1198695	1199588	+	220	199	163	295	177	275	256	169	155	0.0320866	0.893478	0.962104
intE	1199679	1200806	-	95	134.5	148	244	188.5	373	184	164.5	199	0.559378	0.0437786	0.40097
xisE	1200787	1201032	-	20	33.5	34	124	87.5	141	95	82.5	104	1.70038	1.52498e-09	1.78083e-07
ymfI	1201497	1201838	+	596	545	740	779	869	1862	470	548	799	-0.00829753	0.980927	0.993192
ymfJ	1201776	1202084	-	75	90	114	261	222	271	211	140	197	0.985332	2.84949e-05	0.00134598
cohE	1202259	1202933	-	1197	1116	1425	1980	1635	2513	1197	1110	1023	-0.122126	0.529398	0.822005
croE	1203024	1203224	+	16.5	29.5	15	57	67	90	62.5	64	46.5	1.5433	5.5654e-05	0.00241206
ymfL	1203268	1203825	+	39	40	44	122.5	120	125	98	97.5	99.5	1.31247	1.01838e-07	8.98719e-06
ymfM	1203822	1204160	+	8.5	12.5	13.5	24	16	17	14	11.5	18	0.397073	0.367841	0.756187
oweE	1204170	1204403	+	1.5	4.5	8	15	13	19.5	11.5	6.5	16.5	1.28493	0.0265247	0.330889
aaaE	1204404	1205537	+	17	29.5	16.5	37	40.5	40.5	30.5	11.5	33.5	0.263737	0.532779	0.824424
ymfR	1205549	1205731	+	1	3.5	2.5	3.5	5	3	1	3	1	-0.434313	0.669361	NA
beeE	1205731	1206142	+	4.5	8	4.5	10.5	8	14.5	8.5	6.5	4	0.201544	0.738268	0.904983
jayE	1206143	1206922	+	5.5	8	4.5	19.5	13	16.5	8	5.5	5.5	0.187827	0.736266	0.904696
ymfQ	1206913	1207497	+	1.5	2.5	1.5	4.5	5.5	6.5	3	6	0.5	0.676721	0.487395	NA
stfP	1207501	1208130	+	7.5	5.5	6.5	22	7.5	21	8	7	7.5	0.244876	0.654882	0.873454
tfaP	1208132	1208545	+	36.5	36.5	31.5	97.5	53.5	58.5	64	37	35.5	0.422113	0.23895	0.702467
tfaE	1208517	1209119	-	7.5	10.5	21.5	10	21	21	20.5	14	13.5	0.2746	0.601856	0.851354
stfE	1209119	1209619	-	5.5	2.5	3.5	7	2	7	4.5	2	1.5	-0.542342	0.499009	NA
pinE	1209685	1210239	+	18	14	6	33	5	18	19	6	12	-0.0216956	0.974111	0.990605
mcrA	1210346	1211179	+	147	134	210	204	142	271	140	118	143	-0.263575	0.310573	0.725047
icdC	1211413	1211577	+	34	24	22	53	24	38	34	11	22	-0.242013	0.55577	0.830565
iraM	1211680	1212003	-	31	44	33	66	22	56	43	35	16	-0.159971	0.741055	0.906247
ycgX	1212703	1213107	-	111	122	98	206	49	80	131	39	51	-0.605028	0.283262	0.72111
bluR	1213328	1214059	-	1107	867	1274	1389	1646	2200	1027	1109	1241	0.108476	0.656973	0.874711
bluF	1214264	1215475	-	202	156	107	194	84	120	181	68	97	-0.413694	0.300777	0.724078
ycgZ	1215789	1216025	+	164	136.5	80	212	97	88	133.5	39.5	35	-0.861912	0.124189	0.602874
ymgA	1216068	1216340	+	121	99.5	51	176.5	86	58.5	79	46.5	19.5	-0.855341	0.149333	0.627771
ariR	1216369	1216635	+	71.5	50	21	99.5	65	60.5	43	29	20	-0.568836	0.235889	0.699541
ymgC	1216748	1216996	+	66.5	41	23	96	34.5	21	55.5	20	9.5	-0.565173	0.436665	0.785404
ycgG	1217328	1218851	+	22	15	17	35	12	37	13	14	10	-0.486295	0.284347	0.72111
ymgF	1218983	1219201	+	168	155	160	232	124	176	138	92	94	-0.54602	0.0329817	0.365844
ycgH	1219601	1222174	+	102	106	82.5	205.5	104	139.5	124.5	50	64.5	-0.283374	0.426386	0.779521
ycgH	1222174	1222248	+	4	5	2.5	7.5	3	9.5	8.5	2	3.5	0.359739	0.62474	NA
ymgD	1222305	1222634	-	174.5	218	167	417	387	490.5	315	185.5	194	0.329666	0.156717	0.635979
ymgG	1222644	1222988	-	130	116.5	124.5	334.5	248.5	290	211.5	118	129	0.331751	0.158155	0.636472
ymgI	1222990	1223163	-	28.5	26.5	27.5	67.5	49.5	60.5	40.5	17.5	24	0.0185011	0.954106	0.982551
ymgJ	1223264	1223449	+	5.5	3	2.5	14	6	13	4	1	9	0.375041	0.623926	0.86228
ycgI	1223564	1223671	+	2.5	1	1.5	2.5	0.5	4	0.5	0	0	-3.12831	0.0576711	NA
ycgI	1223671	1223907	+	8	4	8	16.5	3.5	18	6.5	9	4	0.000872444	0.998943	0.999929
minE	1224279	1224545	-	2280.5	1937	1583.5	2718.5	2104	2805.5	1711.5	1331.5	1701.5	-0.246092	0.0600377	0.463968
minD	1224549	1225361	-	5408.5	4420.5	3859.5	6303	5331.5	6874	3945	3152.5	4065	-0.249072	0.02598	0.328976
minC	1225385	1226080	-	1842	1538.5	1738	1927.5	1874.5	2603.5	1331.5	1215	1534.5	-0.282335	0.0413818	0.396501
ycgJ	1226600	1226968	+	564	535	561	739	529	837	549	430.333	404	-0.225094	0.183538	0.661531
pliG	1227071	1227472	-	246	222	287	672	530	913	335	334	579	0.757036	0.00517308	0.106606
ycgL	1227714	1228007	+	1069	902	922.5	1502	1186	1598	1088	784.5	829	-0.0611883	0.624148	0.86228
ycgM	1228079	1228738	+	669	580	591.5	934	752.5	1163.5	670	499.5	656	0.0229428	0.817226	0.934939
ycgN	1228815	1229276	+	458	378	224	811	359.5	335.5	473	186	215	-0.263845	0.575288	0.838887
hlyE	1229483	1230394	-	19	13	16	40	14	41	12	16	37	0.482616	0.356043	0.752615
umuD	1230767	1231186	+	67	57.5	86.5	481.5	506	833.5	377	407.5	517	2.67062	7.59653e-22	2.90325e-19
umuC	1231186	1232454	+	62	66.5	89.5	476.5	396	767.5	325	290.5	439	2.29864	1.71373e-16	3.79186e-14
dsbB	1232500	1233030	-	2079	1963	1423.5	3119	1987.5	2224	2299.5	1122.5	1211	-0.222332	0.464014	0.797187
nhaB	1233176	1234717	-	1678	1276	1146.5	2412	2253.5	1948	1679.5	1291.5	1119	0.0519757	0.83547	0.93957
fadR	1234938	1235657	+	2011	1715	1276	2343	2033	2755	1681	1223	1510	-0.137656	0.354646	0.752615
ycgB	1235709	1237241	-	46	33	66	75	100.5	221	63	80	167	1.1288	0.02419	0.315822
dadA	1237571	1238869	+	2876	2507.5	1253.5	2166	1778.5	1943	1640	1358	817.5	-0.725689	0.0503507	0.431988
dadX	1238879	1239949	+	2227	2158.5	962.5	1858	1347.5	1480	1307	1042	697.5	-0.746902	0.0479155	0.423186
cvrA	1240335	1242071	-	597.5	544.5	618.5	981	823.5	1644	716	674.5	1000.5	0.478478	0.0397619	0.394693
ldcA	1242166	1243080	-	449.5	349.5	411.5	610	617.5	818	445	329.5	504.5	0.110415	0.473797	0.80058
emtA	1243180	1243791	+	791	604	366	978	683	665	661	287	323	-0.44564	0.229761	0.693905
ycgR	1243793	1244527	-	2403	1829	1065	4450	2731	2964	3092	1954	2070	0.475504	0.147115	0.627771
ymgE	1244728	1244982	+	5	5	6	4	11	21	11	10	15	1.20467	0.047288	0.421184
ycgY	1245160	1245600	+	22	22	20	44	33	46	25	27	13	0.0792658	0.831586	0.938399
treA	1245679	1247376	-	117	101	90	104	88	124	81	37	71	-0.684962	0.00209696	0.0537538
dhaM	1247696	1249114	-	6014.5	5293.5	4822.5	3131.5	3049.5	4670	2122.5	448.5	2460.5	-1.71474	0.000234754	0.00858179
dhaL	1249125	1249757	-	2215.5	1921.5	2660	997.5	1283	2397	577	242	1151.5	-1.80708	0.00020568	0.0077899
dhaK	1249768	1250838	-	4589	4208	5707.5	1894	4468.5	5172	1062.83	1004.5	2345	-1.69934	0.000179851	0.00700087
dhaR	1251066	1252985	+	352	272	416	470	466	937	285.25	332	490	0.136009	0.675669	0.883417
ycgV	1253085	1255952	-	110	116	135	196	169	328	131	115	211	0.362109	0.213828	0.688762
ychF	1256721	1257812	-	7752	5877	3354.5	11572.5	7865.5	5040.5	8157	3178	2675	-0.256534	0.61158	0.855553
pth	1257929	1258513	-	1419	1093	610.5	2149.5	1132.5	803.5	1381	476	409	-0.449804	0.411821	0.774148
ychH	1258791	1259069	+	392	385	812	374	2081	3227	254	2014	2492	1.66577	0.0538525	0.44654
dauA	1259124	1260803	-	859.5	741	556	1235	1083	745.5	967	529.5	430.5	-0.131297	0.723995	0.90032
prs	1260928	1261875	-	9867	7348.5	4186.5	13372	9311	5899.5	10679.5	4280	3381.5	-0.198057	0.697271	0.891832
ispE	1262026	1262877	-	2720.5	2262.5	1584.5	3797	3007	2919	3138.5	1597	1559	-0.0332021	0.915177	0.968375
lolB	1262877	1263500	-	615	514	499	894	693	843	547	333.5	519	-0.192658	0.2157	0.689434
hemA	1263714	1264970	+	1447	1400	1330	2293	1605.5	2847.5	1683.5	1132.5	1870.5	0.186012	0.272781	0.7184
prfA	1265012	1266094	+	1201	1168	762.5	1953.5	1563.25	1496	1353.5	795	825	-0.045041	0.871027	0.95166
prmC	1266094	1266927	+	383.5	353.5	246	511	408.75	415	370.5	258.5	210	-0.186575	0.502397	0.809887
ychQ	1266924	1267316	+	310	251	231	393	305.5	358.5	313.5	169.5	221.5	-0.140985	0.478959	0.801569
ychA	1267320	1268129	+	1705.5	1464.5	1281.5	2360.5	1705	2069.5	1793	929	1261.5	-0.142277	0.488283	0.806188
kdsA	1268165	1269019	+	5359	4138	3245	8321	6834.5	6981.5	5435	3774.5	4006.5	0.100185	0.644914	0.868288
ldrA	1269168	1269275	-	48.5	50.5	33	51	48.5	93.5	50.5	37	46	0.0579707	0.840186	0.940651
ldrB	1269703	1269810	-	39	38	33	56	34	54.5	33.5	29	27.5	-0.232722	0.40762	0.773796
ldrC	1270238	1270345	-	43.5	44.5	38	67	54.5	106	54	34	69.5	0.348092	0.228355	0.691149
chaA	1270749	1271849	-	543	417	331	821	566	467	602	261	209	-0.247502	0.554538	0.830565
chaB	1272119	1272349	+	50	40	52	70	66	100.5	63	45	64	0.308799	0.182243	0.661531
chaC	1272507	1273202	+	127	116	141	199	173	336.5	131	125	198	0.275819	0.298548	0.724078
ychN	1273246	1273599	-	1619	1419	1368	1841	1830	2490	1423	1269	1502	-0.0247387	0.836736	0.93957
ychO	1273784	1275178	+	72	76	139	115	123	266	68	98	174	0.272173	0.566769	0.836158
narL	1275179	1275829	-	982.5	722	640.5	1608	1393.5	1856	1187.5	857	1295	0.552369	0.000221081	0.00822501
narX	1275822	1277618	-	1047.5	901	950.5	1664	1468.5	2614	1268.5	1062	1743	0.524359	0.00953768	0.169183
narK	1277957	1279348	+	67	236	3021	118	2652	15340	82	4158	9873	2.07919	0.253881	0.709726
narG	1279864	1283607	+	149.5	442	8968.5	207.5	6742	49655	178.5	11394	35519.5	2.27485	0.243371	0.704869
narH	1283604	1285142	+	69	63	145.5	107.5	116.5	2392.5	86.5	157	2059.5	3.01399	0.0130104	0.212824
narJ	1285139	1285849	+	44	42	52	68	53	535	41.5	54.5	392.5	1.81353	0.0515344	0.436796
narI	1285849	1286526	+	26.5	37	41	60	61.5	309.5	34.5	43.5	187.5	1.34782	0.0728471	0.503699
tpr	1287087	1287176	-	200.667	162.833	113	240.667	122	219.833	210.667	75.3333	117	-0.23657	0.506468	0.809887
purU	1287782	1288624	-	1877	1445	1224	2615.5	1888	2741.5	2096.5	1088	1585	0.0929232	0.634854	0.865031
ychJ	1288674	1289132	-	1267	1035	1209	1873.5	1520	2295.5	1434.5	1037	1329	0.146816	0.159441	0.638372
rssA	1289245	1290150	+	504.5	471	438	605	525	1035.5	468.5	363.5	703.7	0.145948	0.569615	0.837295
rssB	1290242	1291255	+	446.5	392	345	607	511	747.5	402.5	276.5	497.5	0.018707	0.915628	0.968375
galU	1291457	1292365	+	7049	5646	4650	7861	6634	7011	5734	3584	4017	-0.342331	0.0880918	0.533628
hns	1292509	1292922	-	48169	43697	36219	102046	64396	77380	66154	48001	54795	0.43793	0.0309906	0.352171
tdk	1293527	1294144	+	1860	1857	1111	3121	2047	1690	2321	1041	855	-0.180882	0.672533	0.882505
insZ	1294426	1294992	-	9	9.5	7	14	5.5	5.5	10.5	5.5	9.5	0.0273174	0.9592	0.984138
insZ	1294992	1295141	-	5	5.5	7	6.5	5.5	7.5	3	3.5	3	-0.80853	0.223928	0.691149
insZ	1295140	1295322	-	19	26.5	22	28.5	6.5	34	13	9.5	19	-0.657298	0.20696	0.682935
adhE	1295446	1298121	-	11045	9644.5	17079	11028	17695.5	43149	7014.5	11923.5	26758.5	0.305828	0.597547	0.850402
ychE	1298598	1299245	+	630	535	555	906	626	879	614	430	516	-0.107292	0.436723	0.785404
oppA	1301182	1302813	+	14836	11179	7760	21233	12513	17632	16071.5	7779	12524.5	0.131474	0.640575	0.867129
oppB	1302899	1303819	+	1976	1699.5	1240.5	2496	1793	2038	2098.5	1104.5	1002	-0.197664	0.509007	0.811477
oppC	1303834	1304742	+	2230	1980	1426.5	2670	2436	2682.5	2501.5	1531.5	1517.5	0.0135754	0.952995	0.98218
oppD	1304754	1305767	+	3118.5	2943.5	2833.5	4021.5	3396	4051	3669.5	2164	2179	-0.128612	0.520322	0.816512
oppF	1305764	1306768	+	2356.5	1962	1916.5	2933.5	2859	3584.5	2431	1829	2042	0.0567916	0.585691	0.84497
yciU	1306821	1307150	-	779	615.5	504.5	1329.5	765	946.5	881.5	483.5	486.5	-0.0046457	0.98733	0.996491
clsA	1307185	1308645	-	726	665.5	739.5	1054.5	1009	1541.5	753.5	626.5	1015.5	0.197628	0.301214	0.724078
yciY	1308788	1308961	+	1323	1387	1216	2003	1737	2452	1739	1369	1339	0.217303	0.145169	0.62338
kch	1309016	1310269	-	412	349	552	626	600	1256	469	529	831	0.515262	0.133364	0.610681
yciI	1310569	1310865	-	1029	985	1389	1571	1680	3739	1187	1489	2099	0.531418	0.145019	0.623372
tonB	1311089	1311808	+	1185	1061	790	1389	1272	879	1193	582	475	-0.410834	0.289342	0.722111
yciA	1311848	1312246	-	1334.5	1320	665.5	2087.5	1059.5	911.5	1669	539	412.5	-0.345331	0.534673	0.825065
yciB	1312351	1312890	-	1050.5	769	532	1422	1069	847.5	1108.5	522	452	-0.143769	0.719059	0.899711
yciC	1312920	1313663	-	1305	1049	745.5	1836.5	1244.5	1297	1337.5	601	700.5	-0.212472	0.511597	0.812219
ompW	1314020	1314658	+	50	75	220	63	289	813	52	264	383	1.06217	0.250381	0.707637
yciE	1314718	1315224	-	47.5	35.5	52	87.5	56	87.5	49	42.5	62	0.206454	0.437844	0.78595
yciF	1315270	1315770	-	14.5	18	15	24.5	23	32	18	21.5	16	0.301367	0.424172	0.778687
yciG	1315856	1316035	-	4	1.5	2	4	5	9.5	2	1	2	-0.637555	0.497866	NA
trpA	1316416	1317222	-	184	173	155	305.5	264.5	389.5	239	214.5	245	0.49072	0.000738767	0.0226699
trpB	1317222	1318415	-	189	178.5	182.5	336	287	435.5	222	185	258	0.311565	0.0430311	0.398795
trpC	1318427	1319788	-	176.75	149.5	150	215	196.5	371	208	151.5	204.5	0.276492	0.156273	0.635979
trpD	1319789	1321384	-	116	93	89	191	181.5	234	139.5	123	117	0.400097	0.0268073	0.332756
trpE	1321384	1322946	-	55	46	46.5	118.5	94.5	108	82	46.5	48.5	0.288228	0.271749	0.718059
trpL	1323038	1323082	-	6.5	3	10	11	10	13	9.5	2.5	10	0.210551	0.731784	0.902176
yciV	1323220	1324101	+	714.5	540	481	1005	720	847	680	414.5	484.5	-0.100846	0.622425	0.861315
yciO	1324098	1324718	+	901	651.5	636.5	1164.5	1090	1273	851.5	592	715	0.0225559	0.871545	0.951929
yciQ	1324746	1326641	+	233.5	207.5	212.5	307.5	265	367	245.5	153.5	204.5	-0.0868052	0.53064	0.822874
rluB	1326852	1327727	+	3865	2999	2188	5511	3909	2722	4140	1888	1391	-0.261035	0.562237	0.833966
btuR	1327767	1328357	-	375.5	334.5	306.5	498	466.5	814.5	343	292.5	436.5	0.115001	0.55414	0.830565
yciK	1328354	1329112	-	631.5	504.5	590.5	862	909.5	1248.5	607	523.5	801.5	0.201507	0.277474	0.72111
sohB	1329332	1330381	+	1446	1331	1213	2242	2172	2893	1649	1153	1601	0.171846	0.104292	0.578422
yciN	1330417	1330668	-	1738	1598	1812	3421	2809	4405	2172	2113	2579	0.458808	0.00400224	0.0871783
topA	1331048	1333645	+	8203	6540	4908	12364.5	9859	7395.5	9187	5341	3651	-0.0704555	0.85639	0.946213
cysB	1333855	1334829	+	1173	1004	1323	1757	1864	3350	1549	1198	2043	0.475768	0.0622451	0.474055
ymiA	1335124	1335288	+	225	175.5	187	375.5	197.5	494	255.5	171	317	0.365649	0.18297	0.661531
yciX	1335291	1335458	+	484	381.5	363	769.5	364.5	832	547.5	295	487	0.133978	0.614015	0.856024
acnA	1335831	1338506	+	516	427	410	715	559	772	485	351	424	-0.0647299	0.558181	0.831772
ribA	1338570	1339160	-	2649	2292	2075	4381	3287	3883	3203	1978	2467	0.152277	0.355491	0.752615
pgpB	1339330	1340094	+	431	340.5	465	580	585	1005	455	412	557.5	0.244954	0.273591	0.718638
yciS	1340243	1340551	+	837	658.5	720.5	1106	844	1279.5	842.5	555.5	817	0.0296181	0.805032	0.931047
yciM	1340558	1341727	+	1134	1039	833.5	1641	1061	1765.5	1282.5	642.5	1034.5	-0.0110417	0.958306	0.983574
pyrF	1341921	1342658	+	1488.5	1045	520	2014	977.5	815.5	1460.5	409	439.5	-0.396405	0.488877	0.806188
yciH	1342658	1342984	+	339.5	276	118	594	294.5	188.5	416.5	129	105.5	-0.164959	0.791782	0.925911
osmB	1343110	1343328	-	107	99	93	523	359	540	335	268	240	1.53985	2.12875e-14	4.26155e-12
yciT	1343597	1344346	-	1756	1552.5	1356.5	2701	1948.5	2532.5	1749.5	1179.5	1506	-0.040029	0.775985	0.919718
yciZ	1344436	1344609	-	341	323.5	325.5	531	398.5	525.5	377.5	242.5	323	-0.0475753	0.746457	0.908856
gmr	1344757	1346742	-	351	272	219	435	355	326	346	192	203	-0.151024	0.588616	0.845594
ymiB	1346796	1346900	+	7	4	9	7	16	14	13	11	12	0.888141	0.0956915	0.555249
rnb	1346978	1348912	-	6015	4536.5	2915	8876	7469	4549.5	6579	3530.5	2416.5	-0.0615964	0.891732	0.961191
yciW	1348980	1350107	-	197.5	148	96.5	344.5	183	205.5	261	69	150	0.113961	0.797906	0.929453
fabI	1350251	1351039	-	20044.5	15669.5	10251.5	30453.5	24538	21420	22475	12961.5	12267.5	0.0950497	0.769486	0.918799
ycjD	1351407	1351760	-	39.5	37	47.5	76	45	85.5	50	40.5	58.5	0.274041	0.31463	0.728384
sapF	1351828	1352634	-	394	304	261	557	438.5	505	398.5	271	316.5	0.0802746	0.656483	0.874711
sapD	1352636	1353628	-	642	535.5	559.5	909	735.5	975	704.5	409	580.5	-0.0154122	0.910401	0.967725
sapC	1353628	1354518	-	205.5	184.5	168.5	300	298	355	228.5	166.5	155.5	0.0190113	0.91721	0.968413
sapB	1354505	1355470	-	454	354	346.5	635	538.5	468	460.5	315.333	238.5	-0.142057	0.630894	0.863264
sapA	1355467	1357110	-	734	630	521	1048	1007.5	950.5	819	520	510.5	0.00841045	0.971154	0.989743
ymjA	1357423	1357668	-	185	193	154	300.5	157	198	264.5	93	115.5	-0.17945	0.640476	0.867129
puuP	1357802	1359187	-	72	57	50	135.5	93	105	114.5	49	42.5	0.213724	0.567774	0.836466
puuA	1359490	1360908	-	144	113	45	229	76	104	162	44	52	-0.223357	0.711447	0.897993
puuD	1361120	1361884	+	82	62.5	40	107	88	91.5	70	58.5	35.5	-0.0985342	0.777505	0.920346
puuR	1361911	1362468	+	137	107.5	97	188	138	175.5	125	89.5	101.5	-0.0680267	0.720115	0.899911
puuC	1362743	1364230	+	16.5	16.5	22.5	39.5	32	44.5	28.5	25	39	0.800834	0.0155733	0.237132
puuB	1364232	1365512	+	8.5	6.5	6.5	13	11	17.5	13	14	10.5	0.93985	0.0523326	0.440894
puuE	1365550	1366815	+	8	6	9	15.5	17	28	19.5	8	9.5	0.743117	0.128054	0.607607
pspF	1366935	1367912	-	137	124	281	227	383	661	175	264	448	0.741726	0.154685	0.634538
pspA	1368079	1368747	+	1177.5	1022.5	969.5	1964	1401.5	1699	1337	868.5	947	0.0236095	0.895511	0.962108
pspB	1368801	1369025	+	91	86	83.5	142	127	163	138	78.5	106.5	0.326281	0.0878197	0.532748
pspC	1369025	1369384	+	120	88	99	172.5	152.5	208	139.5	101.5	123	0.288697	0.07773	0.512189
pspD	1369393	1369614	+	58	42.5	28.5	76	56	80	53.5	36	51	0.182539	0.499297	0.808823
pspE	1369689	1370003	+	1669.5	1331	1444.5	1868	1485	2357	1243	1127.5	1834.5	-0.039257	0.839204	0.940302
ycjM	1370216	1371895	+	102	86.5	55	73	79	136.5	58	81	77	-0.0893823	0.785892	0.923204
ycjN	1371909	1373201	+	11	14.5	15.5	21	9	18.5	11.5	8.5	12.5	-0.335419	0.455324	0.796172
ycjO	1373222	1374103	+	7.5	6.5	5	4.5	6.5	10.5	6	6.5	13.5	0.493145	0.394732	0.769552
ycjP	1374090	1374932	+	4.5	9	6	16	4	14	10.5	8.5	10	0.582266	0.319864	0.734006
ycjQ	1374963	1376015	+	11.5	20	19.5	33.5	29	32.5	21.5	17.5	29	0.429328	0.247439	0.706202
ycjR	1376034	1376822	+	20	17	10.5	28.5	23.5	34.5	16.5	24.5	21	0.443177	0.252533	0.708709
ycjS	1376832	1377887	+	22.5	19.5	29	45	35	35.5	32.5	23	34.5	0.353202	0.278194	0.72111
ycjT	1377884	1380151	+	37	40	37.5	65.5	64.5	63.5	40.5	35.5	59.5	0.273691	0.345606	0.750701
ycjU	1380148	1380807	+	9	4	5.5	6	5.5	16.5	4	3	7.5	-0.299056	0.645076	0.868288
ycjV	1380821	1381777	+	14	12.5	13.5	21.5	12	15.5	9.5	10.5	10	-0.372907	0.395169	0.76983
ycjV	1381777	1381902	+	4.5	2	3	3	2	2.5	0.5	3.5	1.5	-0.486284	0.613564	NA
ompG	1381947	1382852	+	9.5	14.5	11	26	16	19	11	8	9	-0.292734	0.523986	0.817935
ycjW	1382963	1383961	-	436	363	330	604	373	478	403	190	282	-0.353922	0.155078	0.634538
ycjX	1384117	1385514	+	204	127	145	392	315.5	524	242	238.5	242.5	0.665825	0.000734114	0.0226699
ycjF	1385511	1386572	+	106	110	98.5	229.5	178.5	242	141	109.5	132.5	0.321133	0.0583487	0.463968
tyrR	1386720	1388261	+	1951	1512	1627.5	2789.5	2929	5108	2040	2061	3555	0.633977	0.0207641	0.290008
tpx	1388305	1388811	-	15915	11901	9745	25822	18352	18614	16335	10867	12224	0.114601	0.631663	0.863264
ycjG	1388930	1389895	+	305	222	230	423	361	572	274	199	358	0.169547	0.387616	0.766856
mpaA	1389870	1390598	-	261.5	218.5	440.5	351	518.5	985.5	242.5	471	634	0.606973	0.224135	0.691149
ymjC	1390725	1390862	-	13.8333	10	10.8333	19.1667	28.1667	46.3333	12.1667	26	45.6667	1.32898	0.0159307	0.240722
ymjD	1390868	1390933	-	2.83333	1.5	2.33333	6.66667	5.16667	4.33333	5.16667	1.5	3.66667	0.680223	0.404544	NA
ycjY	1390933	1391853	-	35.8333	29	35.3333	54.1667	60.1667	74.8333	36.1667	36.5	47.6667	0.305829	0.266686	0.7156
pgrR	1391991	1392890	+	289	265	337	427	356	627	333	257	339	0.088216	0.637658	0.865584
mppA	1393227	1394840	+	1698	1491	1139	1805	1634	1850	1398	1012	1046	-0.280706	0.116098	0.591608
ynaI	1394891	1395922	-	625	462	435	1133	876	942	714	519	578	0.297144	0.113871	0.591137
insH	1396076	1397092	+	1500.8	1153.83	1047.24	1573.81	1468.53	1904.5	1039.21	771.243	1145.59	-0.284125	0.0370834	0.387807
ynaJ	1397365	1397622	+	2264	2042	1479	3337	2730	3720	2740	2527	1871	0.369434	0.115999	0.591608
uspE	1397672	1398622	-	1457	1222	2537	2109	3059	11561	1452	3232	7841	1.29384	0.0666306	0.486311
fnr	1398774	1399526	-	10473	8007	4342	16620	10655	7257	11987	4728	3835	-0.128564	0.801486	0.929561
ogt	1399721	1400236	-	227.5	171	229.5	325	334	568.5	225	219	330	0.342098	0.176056	0.656736
abgT	1400247	1401773	-	45	34	48.5	73	55.5	104	44	38.5	58	0.17704	0.516458	0.815317
abgB	1401810	1403255	-	21.5	23	22.5	26	39	60.5	25	23	22	0.104466	0.774836	0.919702
abgA	1403255	1404565	-	24	23	28.5	32	39.5	42	31	24.5	24	0.109399	0.730557	0.901457
abgR	1404741	1405649	+	187	159	114	150	228	272	145	127	157	-0.0486855	0.857502	0.946675
smrA	1405979	1406542	+	432	400	231	802	500	522	570	237	244	-0.0034007	0.993073	0.998598
ydaM	1406563	1407795	-	65	39	73	112	104	156	60	72	117	0.541217	0.114251	0.591608
ydaN	1408050	1409033	+	401	305	455	638	677	1310	451	503	705	0.562493	0.0671687	0.486857
dbpA	1409511	1410884	+	409	351	205	673	459	377	504	229	190	-0.0398471	0.926164	0.970971
ttcA	1411013	1411948	-	2628	2358.5	1506.5	4897.5	3482	2455.5	3400.5	1549.5	1152.5	-0.0686435	0.879203	0.955824
intR	1412000	1413235	-	462	418	276.5	920.5	454	530	637	263.5	281	0.0429558	0.914256	0.968375
ydaQ	1413237	1413452	-	3	0.5	2	3	2.5	5	1	3	2	0.34541	0.742259	NA
ydaC	1413531	1413740	-	9	4.5	5.5	16	13.5	17	13	8.5	10	0.745625	0.135051	0.611877
ralR	1413733	1413927	-	6.5	3	5.5	15	8	10.5	16	6.5	6	0.920038	0.131406	0.609476
recT	1413984	1414793	-	47	37	49	70	61	78	57.5	47.5	46.5	0.233421	0.334536	0.741866
recE	1414786	1417386	-	69.5	39.5	33	79.5	59	95	52	48	47.5	0.11545	0.683678	0.88572
racC	1417488	1417763	-	11.5	10	6	19	20	25.5	12	6	15.5	0.310054	0.502619	0.809887
ydaE	1417838	1418008	-	3.5	1.5	2	7	4.5	10	4	3.5	3	0.511554	0.510485	NA
kilR	1418008	1418229	-	9	1.5	2	18.5	5.5	10.5	5	6	9	0.70275	0.333507	0.741049
sieB	1418671	1419159	+	55	43	54	99	58	111	87	48	53	0.331198	0.233299	0.698069
ydaF	1419156	1419311	-	12.5	4.5	12	42.5	13.5	27.5	13	7	6.5	-0.0702009	0.906215	0.966936
ydaG	1419322	1419456	-	17.5	19.5	25	44.5	10.5	23.5	24	14	14.5	-0.262544	0.611899	0.855553
racR	1419765	1420241	-	1019	824	1265	1558	1496	2736	1226	1276	1491	0.407744	0.118422	0.595512
ydaS	1420365	1420661	+	13.5	11	15	32	24.5	35.5	16	16	15	0.275982	0.466026	0.797468
ydaT	1420684	1421106	+	14.5	10	10	28.5	24	23	11.5	16	12.5	0.293984	0.49599	0.807731
ydaU	1421119	1421976	+	19.5	15.5	18.5	21	19.5	43	13	12	17	-0.322289	0.415699	0.774347
ydaV	1421983	1422729	+	15	10.5	11	25.5	15.5	31.5	10	10	12.5	-0.123949	0.772201	0.918799
ydaW	1422701	1423200	+	14.5	15	18	17.5	27.5	47	15.5	20	40.5	0.725875	0.132331	0.610073
rzpR	1423201	1423644	+	3.5	4.5	8.25	6.5	5.25	21.5	4.75	5	13	0.540903	0.457877	0.796172
rzoR	1423400	1423585	+	1.5	2.5	2.75	4	0.25	6.5	1.75	1	3.5	0.0146064	0.988346	NA
trkG	1423782	1425239	+	386	360	399.5	666.5	544	963	542	387.5	449	0.296352	0.0671679	0.486857
ynaK	1425377	1425640	+	12	15.5	12.5	29	21.5	19.5	21.5	7.5	7.5	-0.0683142	0.88841	0.959552
ydaY	1425630	1426082	+	9	9.5	4	14.5	13.5	13.5	16.5	7	4.5	0.257145	0.657074	0.874711
tmpR	1426454	1427386	+	39.5	29	55.5	65.5	48	66.5	42.5	28.5	38	-0.186407	0.546918	0.829091
lomR	1427389	1427598	+	2.5	8	9.5	12.5	15	25.5	7.5	8.5	19	0.807597	0.201019	0.681723
insH	1427746	1428726	-	77.7273	64.5379	122.811	103.273	174.273	265.636	61.3977	135.909	151.818	0.463074	0.351073	0.752171
lomR	1428796	1428984	+	3	3	3	4	4	4.5	2	1	7	0.170692	0.837341	NA
stfR	1429049	1432411	+	30.25	44.25	70.25	78.25	101.25	155	61.25	68	92	0.639335	0.11943	0.597721
tfaR	1432411	1432986	+	24.25	20.75	23.25	37.75	24.25	60.5	30.25	23	38.5	0.452591	0.181156	0.6608
pinR	1433084	1433674	-	27.5	19.5	9.5	35	22.5	53	34.5	26.5	23.5	0.591263	0.134086	0.610723
ynaE	1433991	1434224	-	28.5	20	59.5	48.5	19.5	116	40	34.5	51.5	0.237681	0.68542	0.886138
ttcC	1434958	1435008	-	55	54	49	102	26	53	86	21	33	-0.201507	0.715022	0.899046
uspF	1435185	1435619	-	432	421	765	506	1239	3405	377	1459	2761	1.55667	0.0393665	0.394693
ompN	1435760	1436893	-	34	31	22	72	57	62	57	40	20	0.476374	0.234784	0.699541
pfo	1437260	1440784	-	1725	1536	1648	3021	2864	4663	2129	1806	2573	0.442651	0.00689956	0.132446
ydbJ	1441058	1441324	+	528	464	428	663	692	1292	485	496	841	0.403321	0.158774	0.637524
hslJ	1441321	1441743	-	294.5	314	246.5	822	551	619.5	541.5	318	263	0.418707	0.166303	0.648461
ldhA	1441854	1442843	-	380.5	284	397.5	850	726	1266.5	461.5	523	680	0.702003	0.00424253	0.0910736
ydbH	1443051	1445690	+	790	651.5	667.5	1254	1075	1384	962.5	632	769.5	0.19579	0.0817676	0.525613
ynbE	1445687	1445872	+	71	68	71.5	111.5	78.5	150.5	102.5	75.5	81.5	0.335175	0.122898	0.601341
ydbL	1445880	1446206	+	191	168.5	175	289.5	199.5	390.5	284	179.5	204	0.351082	0.0746606	0.508324
feaR	1446378	1447283	-	329	259	88	206	150	165	150	109	75	-0.944511	0.0399012	0.394693
feaB	1447519	1449018	+	166	121	104	209	140	199	156	122	109	0.0397761	0.861174	0.948487
tynA	1449076	1451349	-	48	41	41	81	62	90	56	47	56	0.330699	0.142119	0.619138
paaZ	1451597	1453642	-	20	13	15	28	17	36	14	15	21	0.107007	0.780163	0.920725
paaA	1453927	1454856	+	27.5	24	14	32	15	18	17	9.5	8	-0.873702	0.0637645	0.477836
paaB	1454868	1455155	+	8.5	6	10.5	10.5	6	11.5	4	1.5	5.5	-0.974029	0.110712	0.587671
paaC	1455164	1455910	+	13	9	10.5	9.5	6	10	7	6	13	-0.261065	0.590398	0.846587
paaD	1455925	1456422	+	4	6.5	6.5	6	8.5	7.5	7	4.5	2	-0.274951	0.677736	0.883748
paaE	1456430	1457500	+	8	10	12.5	21	16.5	25	14.5	6	12.5	0.109777	0.807995	0.933087
paaF	1457497	1458264	+	3.5	8.5	4.5	11.5	13	18.5	7	10.5	14.5	0.995052	0.0734124	0.505516
paaG	1458264	1459052	+	2.5	4	6.5	8	8.5	15	2.5	7.5	5.5	0.476532	0.511345	0.812125
paaH	1459054	1460481	+	14.5	23	13.5	37	24.5	51.5	14.5	23	20.5	0.215581	0.615419	0.856024
paaI	1460471	1460893	+	3.5	11.5	8	24	15.5	23.5	16	9.5	11	0.64045	0.189158	0.667131
paaJ	1460893	1462098	+	130.5	88.5	79.5	132	111.5	151.5	75	67.5	86	-0.326761	0.116383	0.591623
paaK	1462125	1463438	+	135	99.5	83	117.5	100.5	160.5	84.5	52.5	75	-0.553651	0.00892039	0.160262
paaX	1463539	1464489	+	250.5	184.5	246.5	337	333.5	601	251	219	304	0.228017	0.315827	0.729798
paaY	1464471	1465061	+	242	212	180.5	367	272	486.5	274	180	263.5	0.210353	0.213444	0.688129
ynbG	1465165	1465230	-	0	0	0	0	0	0	0	0	0	NA	NA	NA
ydbA	1465392	1467904	+	61	65	87	78	128	190	74	65	116	0.278699	0.455055	0.796172
insD	1467921	1468826	-	96.7262	77.4405	89.0238	130.143	106.679	238.655	93.7381	76.7262	158.774	0.357032	0.261326	0.714723
insC	1468784	1469149	-	55.25	41.9167	65.1667	82.3333	78.5833	152.917	55.3333	56.25	93.75	0.376656	0.258206	0.712269
ydbA	1469241	1469293	+	0	1.5	0.5	2.5	4	3	1	3	3	1.8582	0.161713	NA
insI	1469358	1470509	+	185.375	150.167	331.083	252.667	304.25	757.542	183.333	283.5	411.417	0.442941	0.374662	0.756237
ydbA	1470517	1474013	+	907.625	733	690.5	1649	1112.5	1495.12	1096.5	557	659.5	0.00900495	0.968302	0.988284
ydbC	1474221	1475081	+	134.5	99	139	149.5	256	614.5	100.5	226.5	378.5	0.98773	0.0816176	0.525452
ydbD	1475144	1477450	+	52.5	51	43	107.5	56	110.5	76.5	40.5	60.5	0.289022	0.302657	0.724078
ynbA	1477621	1478226	+	2.5	0	7	9	3	9.5	6	2.5	3	0.283357	0.761663	NA
ynbB	1478226	1479122	+	0.5	6	1	9.5	2.5	4.5	7	10.5	3.5	1.62906	0.107777	NA
ynbC	1479138	1480895	+	38	31.5	48	83	58.5	95	44.5	43.5	57	0.336469	0.225488	0.691149
ynbD	1480909	1482201	+	49	28.5	60	58.5	52	117	54.5	37.5	53.5	0.121723	0.732868	0.902454
azoR	1482255	1482860	-	405	341	333	630	638	755	462	372	482	0.326833	0.0118156	0.200294
hrpA	1483061	1486963	+	2010	1677	1752	3589	3242	4415	2443	1821	2298	0.307153	9.41815e-06	0.000501189
ydcF	1487235	1488035	+	681	603	527	1262	999	1188	751	562	629	0.140982	0.331348	0.739283
aldA	1488232	1489671	+	2770	2102	1043	1467	1356	1999	1099	1142	825	-0.855567	0.0132312	0.214765
gapC	1489713	1489964	-	228.5	261.5	208	443.5	240.5	643.5	307	165	375.5	0.281175	0.393089	0.768984
gapC	1489964	1490713	-	1334.5	1215.5	1953	2135.5	2188.5	4930.5	1556	1821	3232.5	0.583598	0.143001	0.619322
cybB	1490902	1491432	+	1442	1137	1124	2320	2168	2563	1855	1437	1498	0.418037	0.00122771	0.0353514
ydcA	1491677	1491850	+	334	249	235	474	370	705	334	286	405	0.373667	0.0556829	0.454843
hokB	1491922	1492071	-	468	359.5	353.5	594.5	568.5	612.5	468	382.5	392.5	0.121647	0.4493	0.791311
mokB	1491962	1492129	-	491	397.5	374.5	637.5	607.5	658.5	521	425.5	427.5	0.172023	0.285148	0.72111
trg	1492470	1494110	+	1894	1609	1073	1899	2208	3386	1565	1985	2771	0.53534	0.0875202	0.532748
ydcI	1494148	1495071	-	926	616	186	634	335	251	435	191	101	-1.19776	0.0680361	0.489767
ydcJ	1495288	1496631	+	37	33	50	50	38	97	38	36	57	0.157066	0.665055	0.878653
opgD	1496856	1498511	+	1705	1421.5	1117	2667.5	2105	2013.5	1914	1072	987	-0.0632611	0.827323	0.938399
ydcH	1498651	1498875	+	118	113	267	171.5	314	1089.5	134	433.5	784.5	1.48418	0.0489822	0.427222
rimL	1498938	1499477	+	260	228.5	297	409	444	871	317	370.5	572.5	0.724499	0.0272874	0.333114
ydcK	1499469	1500449	-	42	25	59	73	87	125	45	72	83	0.731136	0.077485	0.512189
tehA	1500573	1501565	+	237	183	237	426.5	415	683	267.5	273.5	342.5	0.477813	0.0269002	0.332756
tehB	1501562	1502155	+	780	612	547	1226.5	1003	1280	918.5	649.5	749.5	0.299722	0.0245427	0.319435
ydcL	1502457	1503125	+	780	617	538	1090	817	1031	789	519	525	-0.0372681	0.845293	0.943854
insP	1503218	1503649	-	4	5	13	7	5	21	6	11	16	0.61862	0.378237	0.759365
insQ	1503717	1504865	+	417	387	579	675	855	1321	501	604	846	0.537519	0.103835	0.578177
ydcO	1504905	1506080	-	40	54	64	56	78	131	40	67	74	0.247543	0.555949	0.830565
ydcN	1506172	1506708	+	179	159.5	173.5	305.5	250.5	344.5	227	131	169.5	0.0639574	0.702812	0.895048
ydcP	1506781	1508742	+	1532	1273.5	738.5	2903.5	1918.5	1358.5	2031	802	661.5	-0.00355198	0.99417	0.999161
yncJ	1508834	1509064	-	5	11	15	27	16	34	12	17	24	0.801867	0.115195	0.591608
hicA	1509286	1509462	+	51.5	44.5	51.5	103	86.5	121	72.5	65.5	72	0.547204	0.0103769	0.180266
hicB	1509508	1509924	+	172.5	141	150.5	296.5	272	354	214.5	162	215	0.388889	0.00484691	0.100376
ydcR	1510003	1511409	+	655	469.5	299	842.5	519.5	521	668	255.5	285	-0.216556	0.599191	0.851145
ydcS	1511654	1512799	+	41.5	29	28	45	47	70.5	42.5	35	42	0.311395	0.245244	0.704869
ydcT	1512817	1513830	+	14	10	9.5	23	16	23.5	11.5	15.5	14.5	0.360822	0.385169	0.764202
ydcU	1513831	1514772	+	29.5	25	35	51.5	49	73	37.5	33.5	43.5	0.403602	0.14372	0.619689
ydcV	1514762	1515556	+	16.5	16.5	8.5	14.5	24	25	14.5	7.5	12	-0.201737	0.660089	0.875675
patD	1515578	1517002	+	41.5	35.5	36	70	65	117	41	49.5	52	0.382988	0.179508	0.658776
yncL	1517099	1517194	-	102	131	237	212	369	620	150	339	328	0.860671	0.109773	0.585016
ydcX	1517389	1517562	+	134	119	75	427.5	101	140	306.5	53	74	0.363722	0.598464	0.850766
ydcY	1517648	1517881	+	1398	1349	1715	3104.5	2694	4123	2026.5	2212	2790	0.698391	0.00173185	0.0467355
ydcZ	1517882	1518331	-	111.5	125	167.5	163.5	177.5	466	121	137.5	242.5	0.33263	0.441578	0.78826
mnaT	1518328	1518846	-	230.5	229	494.5	328.5	630.5	1188	262	503.5	692.5	0.659286	0.24	0.702959
curA	1519027	1520064	+	35	37	52	66	64	191	44	42	87	0.497928	0.286134	0.72111
mcbR	1520262	1520927	+	64	66	31	124	48	80	103	36	42	0.171498	0.722808	0.900199
yncD	1520963	1523065	-	1101	854	520	1283	943	524	923	675	224	-0.367595	0.518149	0.815947
yncE	1523307	1524368	+	3169	3099	2304	4146	3497	2920	3382	2157	1318	-0.283115	0.443066	0.788397
ansP	1524481	1525980	-	269	204	154	586	395	317	450	161	151	0.290456	0.519473	0.816512
yncG	1526247	1526864	+	9	4	13	17.5	28	33	21	19	32	1.50544	0.00156195	0.0435149
yncH	1526940	1527152	+	0	0	1	1.5	0	0	0	0	1	0.0433461	0.987262	NA
rhsE	1527902	1529938	+	44	44.5	55.5	87	51.5	91	53	40	54.1667	0.0569976	0.829567	0.938399
ydcD	1529922	1530404	+	22	22	37	54.5	36	93	36	25	29.5	0.187391	0.622016	0.861148
yncI	1530586	1531323	+	36	45	44.5	92.5	61	116.5	82.5	26	28	0.101572	0.810838	0.934013
yncI	1531325	1531639	+	8	11	6.5	15.5	11	22.5	18.5	9	10	0.589012	0.216309	0.689434
ydcC	1531816	1532952	+	23	14.5	20.5	55	54	66	38.5	35.5	26.5	0.865137	0.0082034	0.149944
pptA	1533052	1533285	+	217.5	194	206.5	394.5	384.5	595.5	320	327	380	0.782597	2.42591e-05	0.00115892
yddH	1533282	1533851	-	7	7	15	11	16	61	10	21	43	1.38476	0.0633241	0.477836
nhoA	1534024	1534869	+	32	41	68	65	75	153	35	72	96	0.572106	0.261961	0.714723
yddE	1534965	1535858	-	453	395.5	441	637	819	1168.5	475.5	552.5	729	0.49822	0.0606817	0.467227
narV	1535937	1536617	-	11.5	9	14.5	14.5	16.5	37	14.5	14	26	0.661421	0.16657	0.648461
narW	1536614	1537309	-	9.5	7.5	5.5	12	8.5	10.5	7	5.5	8.5	-0.150253	0.772297	0.918799
narY	1537309	1538853	-	15	19.5	15	26.5	25	33	15	17.5	21.5	0.178298	0.628567	0.863264
narZ	1538850	1542590	-	44	30.5	54	71	62.5	124.5	41.5	33.5	39	-0.117822	0.708372	0.896987
narU	1542672	1544060	-	12	6	21	26	15.5	40.5	21.5	11	22	0.505078	0.306198	0.724518
yddK	1544384	1544764	-	1	1.5	3	6	4	4	6	1	4	0.869828	0.323446	NA
yddK	1544764	1545714	-	0	0.5	3	2	0.5	0	2	1	0.5	-0.0264703	0.989619	NA
yddL	1545750	1546028	-	1	0	0	1	1.5	2	1	1	1.5	1.92937	0.217191	NA
yddG	1546288	1547169	-	204	187	150	382	292	419	291	201	166	0.323429	0.157831	0.636167
fdnG	1547401	1550448	+	69.5	231	1285	156.5	1207	5786	133	1316.5	3601	1.65625	0.264257	0.714943
fdnH	1550461	1551345	+	34	32.5	73.5	66	79	529.5	35	61	291	1.4574	0.102419	0.57717
fdnI	1551338	1551991	+	38.5	49.5	27.5	72.5	71	219.5	56	33.5	116	0.828459	0.116264	0.591623
yddM	1552398	1552682	-	172	130.5	272	266.5	403.5	654.5	176	314	391.5	0.680355	0.141407	0.618939
adhP	1552828	1553838	-	151	122.5	123.5	199	173.5	223	162	119.5	113.5	0.038059	0.830508	0.938399
maeA	1553972	1555669	-	4747	3669	3517.5	6323.5	6184	6774.5	4859.5	3354.5	3616	0.0289451	0.853116	0.945309
sra	1555826	1555963	-	246	212.5	320	609.5	569	1146.5	356.5	455.5	767	1.06132	0.00365829	0.0813727
bdm	1556065	1556280	-	5	9.5	4	13.5	10	10.5	10	10.5	12	0.788009	0.140008	0.618921
osmC	1556625	1557056	+	235	196	234	518	475	684	329	299	417	0.692161	5.79323e-05	0.00246007
ddpF	1557112	1558038	-	25	13.5	25.5	26	27	41.5	15	17	35	0.0859587	0.838175	0.939901
ddpD	1558031	1559017	-	17.5	14	29	23	24.5	43.5	38	29	28	0.670209	0.0763464	0.510644
ddpC	1559014	1559910	-	16.5	16	18	30	35.5	45.5	25.5	21.5	29.5	0.676464	0.0440634	0.401793
ddpB	1559907	1560929	-	11	8	13	7	19	28.5	15	11.5	21.5	0.644604	0.217025	0.689577
ddpA	1560931	1562481	-	19	14.5	21	25.5	25	40	19	14.5	28	0.206071	0.572473	0.838052
ddpX	1562495	1563076	-	6	3	5.5	1.5	5	8	6.5	6.5	6	0.310811	0.625399	0.863198
dosP	1563334	1565733	-	62.5	61	51.5	93	110.5	188	70	66.5	94	0.435141	0.12317	0.601341
dosC	1565758	1567140	-	155.5	133	142.5	268	260.5	350	265	177.5	192	0.592118	0.000364858	0.0125726
yddW	1567504	1568823	-	735	488	389.5	1231	853	629	782.5	403	346	-0.0355584	0.929719	0.972222
gadC	1568954	1570489	-	34	27	32.5	74	57	70	48.5	41	49	0.609903	0.0179176	0.260643
gadB	1570645	1572045	-	21.5	20.5	21.5	32	27	34.5	24.5	19	20.5	0.0143184	0.964357	0.986728
pqqL	1572407	1575202	-	380	341.5	301.5	673.5	538	630	488	409.5	351	0.33754	0.0856041	0.532748
yddB	1575247	1577619	-	215	195	170.5	327	308.5	349.5	258	176.5	161	0.0742106	0.717694	0.899578
yddA	1577657	1579342	-	233	202.5	141	400.5	237.5	136.5	287	112	56	-0.327983	0.582722	0.844164
ydeM	1579633	1580790	-	60	42	48.5	45.5	29	149	26	24.5	202.5	0.751979	0.346098	0.750701
ydeN	1580842	1582524	-	505	364	526.5	496.5	534	1101	415	295.5	1055.5	0.349178	0.444645	0.788397
ydeO	1582926	1583687	-	21	14	12	34	22	56.5	29	15	20.5	0.479088	0.225806	0.691149
safA	1583762	1583959	-	0	1	0	4	2	1.5	4	2	2.5	2.92012	0.0391283	NA
ydeP	1584207	1586486	-	63	56	69	190	171	225	131	92	121	0.902281	1.31799e-06	9.08335e-05
ydeQ	1586820	1587734	-	19.5	23	10	41	20	30	24	9	13	-0.190557	0.684776	0.885784
ydeR	1587793	1588296	-	8	4	4	15.5	8.5	13	11.5	3.5	3	0.277099	0.669236	0.880832
ydeS	1588309	1588839	-	9	10	6	30	5.5	20.5	13.5	6	7	0.127786	0.837816	0.939748
ydeT	1588853	1590079	-	55.5	51	33	184.5	55	47.5	83	18.5	15	-0.295576	0.678763	0.884264
yneL	1590334	1590426	-	3.5	1.5	1.5	4	2.5	7	2	1.5	3.5	0.0468807	0.956507	NA
yneL	1590426	1590536	-	3.5	1.5	9.5	12	4.5	17	4	6.5	10.5	0.356624	0.628229	0.863222
hipA	1590854	1592176	-	410.5	315	555.5	815.5	717.5	1458	460	520	916	0.600262	0.0977312	0.561512
hipB	1592176	1592442	-	164.5	132	235.5	323.5	385.5	580	199	314	342	0.747828	0.0426492	0.398795
yneO	1592665	1594125	-	61	56	67.5	116	86.5	158	80.5	56	78.5	0.238143	0.289012	0.722111
yneO	1594127	1597987	-	37.25	48	64.5	89	84.5	166	49.5	55	87.5	0.397216	0.286665	0.72111
lsrK	1598617	1600209	-	100.5	69	108.5	151	134.5	375	80.5	90.5	224	0.540246	0.256692	0.710602
lsrR	1600288	1601241	-	120.5	125	164.5	142	205.5	562	108.5	208.5	270	0.578873	0.265281	0.715057
lsrA	1601490	1603025	+	16	14.5	17	22	19	66	11.5	25	44.5	0.841384	0.148084	0.627771
lsrC	1603019	1604047	+	9	11.5	10	11.5	16.5	30	9	11	29.7	0.713248	0.204953	0.682096
lsrD	1604047	1605039	+	9.5	10	9	14	11	29.5	9	6	20.5	0.291078	0.588674	0.845594
lsrB	1605051	1606073	+	20	10.5	5	16.5	16.5	25.5	12	14	24.5	0.585669	0.24044	0.703349
lsrF	1606100	1606975	+	22	18.5	21	26.5	25.5	37.5	18	13.5	32	0.0995251	0.784762	0.923204
lsrG	1606999	1607289	+	21	8	6.5	16.5	21.5	19.5	16	15	14.5	0.43893	0.364286	0.755233
tam	1607346	1608104	+	44.5	52	56.5	132	83	161	72.5	70.5	94.5	0.66799	0.0141198	0.223157
yneE	1608108	1609022	-	149	108	157	406	170	283	276	125	151	0.422307	0.244563	0.704869
uxaB	1609229	1610680	-	144	119	165	164	180	697	121	174	513	0.942764	0.130718	0.609476
yneF	1610907	1611854	-	187.5	179	194.5	325	285	374	221	165.5	245.5	0.202834	0.192305	0.671443
yneG	1611966	1612325	-	243	218	116.5	357.5	280.5	201	277.5	107	101.5	-0.232205	0.612972	0.855897
glsB	1612325	1613251	-	838	684	529.5	1377	937.5	973.5	948	410.5	483.5	-0.141125	0.659205	0.875607
sad	1613315	1614703	-	563.5	429	562.5	758.5	804	1348.5	500.5	501	764.5	0.226762	0.374572	0.756237
yneJ	1614804	1615685	+	155.5	95	102	187	169.5	170	137.5	89.5	103.5	-0.0433151	0.852771	0.945272
yneK	1615763	1616878	+	9.5	5	3	14	9.5	18	12.5	7.5	2.5	0.353564	0.585277	0.844751
ydeA	1617028	1618218	+	81	69	134	266	220	341	165	102	123	0.468754	0.117037	0.592801
marC	1618243	1618908	-	195	157	195	347	337	450	280	224	272	0.542433	0.000265105	0.00944493
marR	1619120	1619554	+	468.5	414.333	299	958.5	584.5	553	549.5	320	265.5	-0.0214688	0.951551	0.981384
marA	1619574	1619957	+	1697	1424.5	1373.5	3733.5	2788.5	2542.5	1867	1465	1149.5	0.0469763	0.864201	0.949295
marB	1619989	1620207	+	576.5	449.5	409.5	1176.5	801	744.5	611.5	413	354	-0.0135757	0.96327	0.986206
eamA	1620238	1621137	-	199	168	163	274	206	291	224	114	135	-0.143708	0.502939	0.809887
ydeE	1621332	1622519	+	153.5	127.5	124.5	217.5	127	210.5	155	106	124	-0.0409091	0.838448	0.939956
yneM	1622646	1622741	+	776.5	847.5	1016.5	1439.5	1842	2537.5	1182	1580	1317	0.690388	0.0233762	0.310992
dgcZ	1622960	1623850	-	156	149	135	341	217	269	250	104	162	0.231068	0.411176	0.773796
ydeI	1624105	1624497	-	37	30	30	76	62	85	54	25	34	0.244159	0.383576	0.763708
ydeJ	1624773	1625291	+	35	29	24	89	56	53	50	26	30	0.295856	0.417934	0.774347
dcp	1625335	1627380	-	1120	907	905	1918	1686	2053	1260	878	1035	0.150735	0.176491	0.65773
ydfG	1627517	1628263	+	2803	2449.5	2582.5	4862	5032.5	7252.5	3269.5	3168	3973	0.457506	0.00524684	0.107076
rspR	1628352	1629038	+	860	774.5	848.5	1434	1058.5	1972.5	927.5	793	1096	0.218605	0.201968	0.681723
ydfZ	1629215	1629418	+	45	68	917	116	590	4002	60	821	2449	1.674	0.293298	0.722111
ydfI	1629453	1630913	-	86	61.5	59	127.5	114.5	182.5	94.5	81	86	0.384026	0.0605406	0.466996
ydfJ	1631002	1632285	-	20	22.5	16	60.5	30.5	45.5	41.5	17	22	0.491775	0.221269	0.690947
ydfK	1633072	1633305	+	32.5	25	61.5	41.5	25.5	127	40	36.5	51.5	0.126393	0.818376	0.935871
pinQ	1633622	1634212	+	20.75	21.5	21.5	41	39.5	57	26.5	31.5	25.5	0.421128	0.192355	0.671443
tfaQ	1634310	1634885	-	25.25	19.75	20.25	41.0833	27.25	55	22.25	19	26.5	0.0844227	0.796103	0.928383
stfQ	1634885	1635847	-	11.75	5.25	11.75	11.25	16.75	31	16.25	14	16.5	0.713151	0.141605	0.618939
nohQ	1635840	1636367	-	8	5.5	12	13	9.5	22	5	7.5	11	-0.0714941	0.894259	0.962104
ynfO	1636756	1636989	+	1.5	3	15.5	1.5	23.5	24.5	1	15	19	0.790813	0.493703	0.807537
ydfO	1637047	1637457	+	17.5	12	21	50	38.5	60	42	33	33	1.12173	0.000390772	0.0132484
gnsB	1637609	1637782	-	2046	2190	1980	3696	3021.7	4164.5	2625	2112	1542	0.0577231	0.804022	0.930391
ynfN	1637954	1638109	-	5	4	2	6	5	8	4	4	4	0.173496	0.805041	NA
cspI	1638455	1638667	-	9	13	21	26	16	62	40	25	24	1.05617	0.0411746	0.396501
rzpQ	1639030	1639527	-	2.5	3	5	8	1.5	6.5	6	3	1.5	0.152236	0.84962	NA
rzoQ	1639080	1639334	-	2.5	0.5	3.5	4.5	1.5	2.5	4	2	1.5	0.440456	0.654098	NA
rrrQ	1639524	1640057	-	8.5	7.5	10.5	12	7.5	14.5	8.5	5	6	-0.422982	0.41541	0.774347
ydfR	1640054	1640365	-	9.5	5	14.5	4	7	26.5	8.5	7	8.5	-0.295011	0.666378	0.879853
essQ	1640370	1640585	-	1	5	2.5	1.5	2.5	9	3	2	3.5	0.17599	0.849823	NA
cspB	1641339	1641554	-	242	297	498	423	241	979	391	319	452	0.171583	0.706865	0.89697
cspF	1641855	1642067	+	128	155	98	272	52	131	188	49	58	-0.399837	0.517357	0.815947
quuQ	1642489	1643241	-	28	30	27	56	35.5	73	26	26	36.5	0.0884594	0.77575	0.919702
ydfU	1643255	1644304	-	10	5	9	20	12.5	18	8	3	9.5	-0.166161	0.756398	0.913663
rem	1644651	1644902	-	29	31	39	55	58	92	43	57	57	0.717247	0.025958	0.328976
hokD	1645119	1645274	-	437	412.5	329.5	873	621	809	596	396.5	479.5	0.351691	0.0377222	0.389967
relE	1645346	1645633	-	526.5	459	412	1056	689.5	979.5	705.5	469.5	564	0.349642	0.0340363	0.368785
relB	1645633	1645872	-	243.5	197.5	214.5	508	349.5	530.5	349.5	253	313.5	0.519046	0.000285509	0.0100864
ydfV	1645897	1646202	+	3	9	6	15	11	21	6	7	12	0.498944	0.383078	0.763664
flxA	1646405	1646737	+	2418	2147	1900	6604	4632.5	8832.5	4723	4232	5514	1.20842	1.55085e-12	2.60792e-10
intK	1647174	1647356	-	12	6.5	11.5	23.5	14	26.5	6.5	7	14	-0.108879	0.828451	0.938399
ydfX	1647358	1647636	-	9.5	7	6.5	15	16.5	23	8.5	7	3	-0.303553	0.577743	0.840427
dicC	1647620	1647850	-	4.5	4.5	6	6.5	9.5	6.5	3	7	1	-0.267097	0.734653	NA
dicA	1647934	1648341	+	1147	1052	1262	1980	1129	1942	1386	941	1142	0.0266601	0.894592	0.962104
ydfA	1648508	1648663	+	20.5	18.5	9.5	37.5	15	25.5	15.5	8	12.5	-0.384148	0.411148	0.773796
ydfB	1648665	1648793	+	20.5	18.5	15	38.5	27	26.5	22.5	21	14.5	0.157101	0.688106	0.887738
ydfC	1648823	1649041	+	33	23	26.5	49	40	47	27	35	23	0.119581	0.718785	0.899711
dicB	1649609	1649797	+	3.5	8.5	3	16	8	5.5	8.5	4.5	3	0.0164193	0.982047	0.993419
ydfD	1649794	1649985	+	7	3.5	5	14	9.5	11	12	6	3	0.428304	0.484112	0.803977
ydfE	1650078	1650842	+	14	13	8	29	30	25	23	9.5	24	0.723896	0.0909723	0.543249
insD	1650845	1651537	+	55.6429	44.5238	50.8571	72.1429	54.9286	127.321	54.3214	33.8929	83.6071	0.197363	0.562951	0.833966
intQ	1651551	1652708	+	21	12.1667	20	29	17	32.5	12	18.5	26.5	0.135701	0.7449	0.907962
ydfJ	1652755	1652838	-	4	0.5	1	2	2	0.5	0.5	0.5	1	-2.10463	0.247917	NA
rspB	1652896	1653915	-	35	28	23.5	51	47.7	76	34	37	38.5	0.378094	0.18369	0.661531
rspA	1653927	1655141	-	58	37.5	31.5	57	58.5	58.5	44.5	27.5	36.5	-0.201833	0.478736	0.801569
ynfA	1655347	1655673	-	154	133	128	251	145	229	156	82	84	-0.343723	0.200734	0.681723
ynfB	1655808	1656149	+	924.5	622.5	679.5	1441.5	1177	1501.5	934.5	772.5	975.5	0.319897	0.02136	0.292995
speG	1656184	1656744	+	1607.5	1211.5	1040.5	3016.5	1979	2506.5	1708.5	1055.5	1268.5	0.100372	0.630023	0.863264
ynfC	1656747	1657457	-	319	274	443	501	555	882	434	397	496	0.39058	0.146124	0.624967
ynfD	1657565	1657870	+	82	60	66	145	117	177	94	81	128	0.584181	0.00647776	0.125495
ynfE	1658069	1660495	+	9.5	19.5	42	15	46	204.5	14	42	149	1.49649	0.126252	0.604505
ynfF	1660556	1662979	+	67.5	46.5	89	101.5	112	211	76	68	129.5	0.46038	0.218297	0.690947
ynfG	1662990	1663607	+	12	8.5	13.5	21	19.5	37	16	12.5	17	0.43901	0.289928	0.722111
ynfH	1663609	1664463	+	186	164.5	189.5	302.5	221.5	335	227.5	150	187.7	0.0953237	0.552278	0.829798
dmsD	1664506	1665120	+	542	459	446	847	704	909.5	572.5	396.5	427	-0.0163431	0.902345	0.966349
clcB	1665315	1666571	+	140	125	79	279	142	151	173	62	82	-0.113496	0.788475	0.923649
ynfK	1666524	1667219	-	158	178.5	1984	168	2093.5	7718.5	135.5	2387	5032	1.71325	0.26504	0.715057
mlc	1667344	1668564	-	586	453	667.5	507	1082.5	2016.5	358	886	1173	0.580355	0.292013	0.722111
ynfL	1668699	1669592	-	52	38.5	49.5	78	64	106	39.5	39	52	-0.052492	0.836069	0.93957
ynfM	1669699	1670952	+	194	172	179	254	261	311	200	156	162	-0.0344459	0.83141	0.938399
asr	1671376	1671684	+	23	15	13	18	18	29	22	21	22.5	0.402196	0.255192	0.710016
ydgU	1671777	1671860	+	0	1	1	0	4.5	0	1	0	2.5	0.524812	0.788699	NA
ydgD	1671960	1672781	+	260	221	408	406	538.5	960	295	380	530	0.480703	0.226959	0.691149
mdtI	1672820	1673149	-	64	64	39.5	120.5	83	77.5	80	31.5	41.5	-0.11633	0.756532	0.913663
mdtJ	1673136	1673501	-	158	124	105.5	231.5	127	132.5	147	63.5	52.5	-0.541661	0.192862	0.671443
tqsA	1673913	1674947	+	34	38	92	86	103	395	62	150	253	1.53878	0.0277331	0.333114
pntB	1674972	1676360	-	1860.5	1552.5	1605	2713.5	2450.5	3175.5	1766	1337.5	1490	-0.087244	0.344839	0.750701
pntA	1676371	1677903	-	3191.5	2701.5	2679	4654.5	4326.5	5437.5	2914	2408.5	2510	-0.0837195	0.440929	0.78826
ydgH	1678427	1679371	+	1826	1196	1123	2843	2223	2404	1787	1070	1321	0.0520993	0.810929	0.934013
ydgI	1679557	1680939	+	683.5	600	196.5	1654	600	552.5	1312.5	248.5	226	0.248958	0.735003	0.903952
folM	1680976	1681698	+	307.5	277	249.5	674	472	404.5	457.5	261.5	208	0.180202	0.601861	0.851354
ydgC	1681695	1682030	-	115	131	89	166	133	180	123	99	98	-0.0272011	0.898787	0.964581
rstA	1682159	1682878	+	1725.5	1369	1213.5	2265	1821	1754	1574.5	893	801.5	-0.365655	0.192824	0.671443
rstB	1682882	1684183	+	1399	1113.5	948	1726.5	1355.5	1500.5	1181.5	904	763.5	-0.22631	0.313577	0.727928
tus	1684259	1685188	+	307.5	238.5	292.5	449.5	464.5	560.5	286	277	267	0.0401602	0.824217	0.938186
fumC	1685185	1686588	-	370	315	218.5	396	346	485	296	221	213	-0.257096	0.21452	0.688955
fumA	1686731	1688377	-	3785	2945	2801.5	3255	2866	2729	2015	1478	1270	-0.951396	4.42918e-05	0.00198726
manA	1688576	1689751	+	1627	1349.5	1365	2415	2413.5	3634	1732	1480	2081.5	0.327763	0.0307893	0.352171
ydgA	1689852	1691360	+	4469	3375.5	3179	6859	5510.5	6783	4547	3229	3695.5	0.101256	0.45572	0.796172
uidC	1691586	1692851	-	15	11	20	43	16	28	21	12	14	0.0534135	0.908584	0.967254
uidB	1692890	1694263	-	14.5	17	16	19	12	25	21	16.5	15	0.178669	0.636504	0.86517
uidA	1694260	1696071	-	46.5	36	43	45	44	68	38	36.5	55	0.0860428	0.750333	0.910535
uidR	1696462	1697052	-	540	477	538	655	755	1153	469	542	617	0.122268	0.606481	0.85358
hdhA	1697273	1698040	-	704.5	592.5	571	1598	1333	1513	868.5	697	712	0.332579	0.0276984	0.333114
malI	1698152	1699180	-	143.5	133.5	273	198	430	846	134.5	365	426	0.816719	0.180231	0.660009
malX	1699355	1700947	+	313.5	311.5	227	255.333	314	378	181.5	200.5	274	-0.327104	0.204488	0.682096
malY	1700957	1702129	+	632	509.5	438	715.5	630.5	900.5	515	403	584.5	-0.0309882	0.827152	0.938399
add	1702233	1703234	+	3144.5	2234	1886	4271.5	3749.5	3970.5	3329.5	1929.5	2326.5	0.0999573	0.64463	0.868288
ydgJ	1703268	1704308	-	898	739	724	1276	1327	1743	930	738	904	0.165668	0.157091	0.635979
blr	1704551	1704676	+	582	551	935	1089	1054	2354	751	1094	1428	0.709445	0.0758177	0.510644
cnu	1704949	1705164	+	488	454	522	1244	538	1107	779.5	392.5	663	0.328015	0.26602	0.715057
ydgK	1705250	1705690	+	1904	1680	985.5	3653.5	1428.5	2162.5	2456	800	1325	0.000824706	0.998499	0.999929
rsxA	1705767	1706348	+	1154.5	1082.5	568.5	1815	596.5	795.5	1349.5	288	378.5	-0.502733	0.40281	0.773796
rsxB	1706348	1706926	+	888.5	769	330	1380	622.5	534.5	1006	242.5	271	-0.399279	0.512741	0.812807
rsxC	1706919	1709141	+	2246.5	1861	1126.5	3370.5	2340.5	1172	2468	870.5	586	-0.406182	0.483895	0.803977
rsxD	1709142	1710200	+	886.5	795.5	726.5	1257	1327.5	903	988	579.5	406.5	-0.255913	0.485882	0.804446
rsxG	1710204	1710824	+	746	594.5	627	971	892	840.5	759.5	547	439.5	-0.126023	0.612411	0.855897
rsxE	1710828	1711523	+	950	727.5	699.5	1230.5	1098.5	1209	957	603	733	-0.0178957	0.911326	0.967725
nth	1711523	1712158	+	1023	920	855.5	1511.5	1097	1325	1120.5	686	777.5	-0.0888022	0.628894	0.863264
dtpA	1712769	1714271	+	6701	5563.5	3611.5	8667.5	6789	4890	8013	3671	2391	-0.147721	0.74897	0.910001
gstA	1714377	1714982	+	573	465.5	599.5	927.5	1065	1537	660	694	933	0.527821	0.0254826	0.325908
pdxY	1715026	1715889	-	409.5	374.5	320	634.5	595.5	667	466	348.5	328.5	0.0910644	0.614718	0.856024
tyrS	1715948	1717222	-	7951	6716	4451	11533	9425	8760.5	7728	4153	4089.5	-0.227851	0.461141	0.796172
pdxH	1717351	1718007	-	887.5	719.5	660.5	1250	1178.5	1358	766.5	625.5	868.5	0.0383075	0.786348	0.923204
mliC	1718066	1718395	-	80	84	75.5	137	138	252	105.5	97	137.5	0.543027	0.0318713	0.357299
anmK	1718493	1719602	-	327	264	318	505.5	462	771.5	319	293	363	0.145545	0.410659	0.773796
slyB	1719876	1720343	+	18573	17588	14706	28001	25026	25488	19537	13550	12197	-0.129966	0.551406	0.829798
slyA	1720390	1720824	-	1902	1797	1907	3314	2908	4918	2366	2340	3094	0.519152	0.00524391	0.107076
ydhI	1721025	1721261	+	121	94	89	218	108.5	180.5	156	112	118.5	0.387509	0.128669	0.608465
ydhJ	1721264	1722121	+	172.5	139.5	104.5	307	162	236.5	219	110	140.5	0.197972	0.504127	0.809887
ydhK	1722121	1724133	+	190.5	135.5	129.5	254	217.5	228	202	135	136	0.0965063	0.661171	0.876004
sodC	1724134	1724655	-	104	95	110.5	139	129	293.5	112.5	102.5	168.5	0.338494	0.2724	0.7184
ydhF	1724736	1725632	-	720	539.5	643.5	916	1063	1788.5	650.5	726	1135	0.450621	0.120405	0.599032
ydhL	1725681	1725920	-	37	35.5	72	62	107	174	35	78.5	94.5	0.572806	0.285705	0.72111
nemR	1726023	1726622	+	168.5	170.5	115	236	150.5	208.5	169	72.5	74.5	-0.514839	0.125878	0.603799
nemA	1726659	1727756	+	566	486.5	393	792.5	745.5	792	634	385.5	392	0.000397214	0.99854	0.999929
gloA	1727837	1728244	+	1638.5	1262.5	1207.5	2729	2185.5	2904.5	1782	1241	1634.5	0.219204	0.0406332	0.396501
rnt	1728347	1728994	+	584.5	489.5	300.5	960	345	542	644.5	188.5	229.5	-0.376952	0.451145	0.794228
lhr	1729087	1733703	+	205.5	162	220	278.5	246.5	536	235.5	173.5	290.5	0.27742	0.305139	0.724078
grxD	1733754	1734101	-	5781	5359	4420	10897	8153	9460	7866	5418	5929	0.339403	0.0549347	0.452719
mepH	1734435	1735250	+	495	421.5	413.5	610	434	608.5	439	288	464.5	-0.133568	0.386388	0.765853
sodB	1735378	1735959	+	10074	8298	7205.5	16812	14560	18441.5	11180	9298	10911.5	0.344949	0.00230494	0.0580239
ydhP	1736121	1737290	-	118	90	98	239	179	189	168	80	96	0.187094	0.499095	0.808823
ynhF	1737456	1737545	-	188	206	235	307	360	780	267	360	565	0.963132	0.0145419	0.226422
purR	1737844	1738869	+	2874	2372	1432	4714	3404	2429	3276	1461	1167	-0.153112	0.734016	0.903589
ydhB	1738866	1739798	-	238	218	207	352	367	475	269	232	249	0.221429	0.14244	0.619322
ydhC	1739911	1741122	+	1541	1231	1007	2068	2424	2130	1465	1059	1262	0.0471851	0.826913	0.938399
cfa	1741413	1742561	+	1336	1018	1407	2390	2303	4247	1446	1407	2509	0.547937	0.0593768	0.463968
ribC	1742601	1743242	-	2207	2114	2189	3628	3338	5157	2737	2204	2714	0.267859	0.0285953	0.340551
mdtK	1743457	1744830	+	881	695	547	1603	1322	1559	1229	590	831	0.34037	0.141731	0.618939
ydhQ	1744871	1746127	-	751	624	667	1197	1170	1686	817	608	874	0.204339	0.107451	0.584492
ydhR	1746700	1747005	+	1043	990	1130	2351.5	1799	3375.5	1466	1420.5	1997	0.664152	0.00172179	0.0467355
ydhS	1747131	1748735	+	49	49	42	94.5	63	143.5	59	54.5	82	0.515842	0.07247	0.502266
ydhT	1748747	1749559	-	22	31	12.5	34.5	29	79.5	21.5	19	37.5	0.309368	0.522996	0.817935
ydhU	1749563	1750348	-	30	25.5	25.5	43.5	39	75.5	20	26.5	46.5	0.212359	0.573686	0.838384
ydhX	1750345	1751013	-	26	14.5	36.5	27.5	29.5	48.5	30.5	16	37.5	0.156769	0.706593	0.89697
ydhW	1751077	1751724	-	27	22	28	41.5	33.5	75	36.5	22.5	34.5	0.283365	0.382072	0.763375
ydhV	1751728	1753830	-	11.5	19.5	18.5	27.5	17.5	152.5	14.5	33	94	1.51324	0.067554	0.487967
ydhY	1753851	1754477	-	4.5	13.5	45	13.5	24.5	209	13	63	183	2.02433	0.0734706	0.505516
ydhZ	1754932	1755141	-	169	207	191	297	250	485	218	174	267	0.237833	0.320835	0.734006
pykF	1755698	1757110	+	12850	9012	7279	17808	14291	15424	11927	7151	9633	0.0179786	0.934474	0.972717
lpp	1757421	1757657	+	246363	238494	222246	343923	322811	502400	284682	261308	296288	0.297827	0.0335423	0.368785
ldtE	1757721	1758725	-	175.5	155	176	245.5	244	455	173	165	268	0.294074	0.270192	0.716196
sufE	1758874	1759290	-	107.5	103	122	130.5	108	200.5	86	84	100.5	-0.262788	0.249164	0.707637
sufS	1759303	1760523	-	230.5	264.5	386.5	314	342	593	240.5	171	254	-0.397228	0.190668	0.669648
sufD	1760520	1761791	-	300.5	259	380	311.5	355.5	506	192	165	251	-0.59915	0.0180321	0.261404
sufC	1761766	1762512	-	243.5	213	274.5	271	274	444.5	134.5	121	174	-0.734434	0.00115341	0.0343064
sufB	1762522	1764009	-	542.5	527.5	649	619.5	802	989	446	290	394	-0.589333	0.00806885	0.148251
sufA	1764018	1764386	-	173	169	209	209	253.5	227	138	87	98.5	-0.751736	0.00394625	0.0864064
ydiH	1764934	1765122	-	68.5	66.5	84	218.5	113.5	280.5	146.5	113.5	274.5	1.3043	0.000480574	0.0159081
menI	1765222	1765632	-	230.5	175	199	327.5	291.5	440	239.5	204.5	233.5	0.211502	0.138394	0.615838
ydiJ	1765629	1768685	-	795	711.5	814	1272	1194	1749.5	882	733	930	0.168792	0.20518	0.682096
ydiK	1769074	1770186	+	749	660	602	1145	957	1120	877	603	662	0.126352	0.39439	0.769552
ydiL	1770615	1770971	+	9.5	12	23	18.5	18	37.5	4.5	42.5	40	1.03054	0.180929	0.6608
ydiM	1771071	1772285	+	7.5	8	9	15.5	17	28.5	10.5	9.5	17	0.60152	0.196554	0.677862
ydiN	1772512	1773777	+	5.5	6.5	0	11	8	14	8	4	5.5	0.621808	0.358068	0.752615
ydiB	1773789	1774655	+	28	27.5	22.5	40	47	70.5	27	19.5	35.5	0.121254	0.707206	0.896987
aroD	1774686	1775444	+	206.5	169	209.5	342	349	506.5	239	234.5	311	0.46652	0.0206866	0.289888
ydiF	1775587	1777182	+	12	9.5	9.5	32.6667	23.5	30	26.5	8.5	7	0.365659	0.470822	0.800376
ydiO	1777196	1778347	+	11	10.5	18.5	28.5	18.5	36	14.5	14.5	14	0.144261	0.731531	0.902128
ydiP	1778390	1779301	-	78	71	104	98	106	192	80	84	141	0.301358	0.372234	0.756237
ydiQ	1779617	1780381	+	4	6	9	19.5	16	20	9	8.5	17.5	0.902752	0.0875678	0.532748
ydiR	1780401	1781339	+	27.5	22.5	23	45.5	40	86	25.5	25.5	42	0.408287	0.24237	0.704869
ydiS	1781395	1782684	+	19	7	20.5	24	25	40	12.5	20.5	18	0.194232	0.674793	0.883417
ydiT	1782681	1782974	+	4	4	4.5	9.5	3	10	2	2.5	4	-0.550256	0.481621	NA
fadK	1783031	1784677	+	14.5	20.5	14	38.5	25	34	31	18	21.5	0.587497	0.102746	0.577714
ppsA	1784734	1787112	-	2340	1714	1278	5151	4530	3292	4137	2731	1423	0.6965	0.10334	0.577714
ppsR	1787445	1788278	+	371	298	345	644	706	908	427	407	537	0.481385	0.00843748	0.153136
aroH	1788435	1789481	+	1023	826	467	1755.5	1243	1077	1299	506	582	0.0594286	0.88495	0.958369
ydiE	1789613	1789804	+	171	172	91	248.5	89	54	208	46	35	-0.614365	0.400239	0.772331
ydiU	1789808	1791244	-	1458.5	1248.5	1452	1959	1903.5	2622.5	1288	1017.5	1190	-0.213405	0.0774268	0.512189
ydiV	1791307	1792020	-	254.5	207.5	329	375	268.5	764.5	312	234.5	459	0.361	0.318947	0.733821
nlpC	1792267	1792731	-	700	686.5	925.5	1262	1400.5	2221	756	966	1189.5	0.381392	0.200412	0.681723
btuD	1792809	1793558	-	255	235	203	379.5	328.5	486.5	295.5	222	300	0.274775	0.0360187	0.383717
btuE	1793558	1794109	-	273.5	227.5	242	430	391.5	575	253	253.5	324	0.208318	0.219913	0.690947
btuC	1794172	1795152	-	424.5	406.5	419.5	611	542	788	450.5	382.5	387.5	0.00559603	0.967941	0.988284
ihfA	1795253	1795552	-	8414	7236	7227.5	12873	11191	14988.5	9114	6905.5	7643	0.0882739	0.289343	0.722111
pheT	1795557	1797944	-	21805	18455.5	18491.5	30291	31123.5	30146.5	20767	16584.5	13724	-0.152117	0.484497	0.804116
pheS	1797959	1798942	-	10451	8968	6890	15056.5	12305	9458.5	10229	5308	4237	-0.384604	0.296192	0.723364
pheM	1799226	1799270	-	126	98	76.5	176	88	114	111	50	70.5	-0.355815	0.295095	0.722111
rplT	1799393	1799749	-	70904	57770.5	47066	112966	83930.5	76593	76207	50483.5	41607.3	-0.0172721	0.953405	0.98218
rpmI	1799802	1799999	-	68127.5	54538.5	44518	111717	80935	69672	71297	44434.5	36048	-0.0972814	0.76426	0.917837
infC	1800096	1800638	-	71882.5	58779	47228.5	112409	82049.5	83146.5	76024	48241.5	43420	-0.0442043	0.869249	0.951478
thrS	1800642	1802570	-	19220	15726	14339	29869.5	23935	30198.5	19815	13160.5	16283	0.0341159	0.779343	0.920725
arpB	1803094	1803519	+	1	3	1	2	1	2	2	1	2.5	0.0174104	0.987165	NA
arpB	1803518	1804993	+	5	3	13	17	12	18	12	3	5.5	-0.0120071	0.985178	0.995619
yniD	1805165	1805272	+	15	16	33	23	28	48	26	27	32	0.438589	0.306491	0.724518
ydiY	1805325	1806083	-	3950	3288	2022	6700	4695	2708	4336	1953	1085	-0.301592	0.577248	0.840427
pfkB	1806370	1807299	+	228.5	184.5	250.5	292	362	525	184.5	179.5	292.5	0.0239262	0.932183	0.972222
ydiZ	1807400	1807690	+	48.5	35.5	48.5	66.5	52	91	49.5	40.5	54	0.162726	0.508523	0.811203
yniA	1807796	1808656	+	190	170	435	220.5	484	1537	167	618	1304.5	1.43054	0.0739671	0.507272
yniB	1808697	1809233	-	777	679	784	1096	855	1327	770	619	647	-0.0986252	0.470619	0.800376
yniC	1809380	1810048	+	1228	1014	762	1800	1435	1293	1311	667	823	-0.0770434	0.785059	0.923204
ydjM	1810211	1810801	+	135	112	128	498.5	511.5	682.5	344.5	354	402.5	1.60498	1.46878e-17	3.63221e-15
ydjN	1810934	1812325	+	498	382	413	1701.5	3482.5	8123.5	10243.5	572	3376.5	3.38041	1.27305e-05	0.000652669
ydjO	1812329	1813132	-	3	4	6	10	9	17	17	4	5	0.986363	0.141786	0.618939
cedA	1813421	1813663	-	104	83	74	184	108	120	150	93	67	0.288795	0.408307	0.773796
katE	1813867	1816128	+	70	62	61	146	121	137	78	60	65	0.11128	0.601261	0.851147
chbG	1816386	1817135	-	95.5	88.5	106	131.5	129.5	245	100.5	74.5	173	0.274348	0.40294	0.773796
chbF	1817148	1818500	-	38.5	31.5	37	73.5	51	126	51.5	43.5	63	0.608477	0.0450867	0.406748
chbR	1818605	1819447	-	123	137.5	208	180.5	209.5	408	176	202.5	210.5	0.366325	0.304508	0.724078
chbA	1819455	1819805	-	74	73	68.5	114	124	167	80.5	85	93.5	0.316346	0.157707	0.636167
chbC	1819856	1821214	-	152	143	125.5	191	189.5	216	138	104.5	125.5	-0.157926	0.347533	0.750701
chbB	1821299	1821619	-	502	520.5	409	603.5	542.5	1017	470.5	443	556.5	0.0818885	0.698919	0.892708
osmE	1821918	1822256	-	655	563	836	1028	1119	2111	871	904	1322	0.629523	0.0398494	0.394693
nadE	1822458	1823285	+	1256	1091	1031	1912	1725	2590	1223	953	1259	0.0621605	0.538726	0.82606
cho	1823515	1824402	+	253	204	235	806	789	1361	575	524	822	1.5128	3.14845e-11	4.90225e-09
ves	1824362	1824937	-	694	678	550	1465	918	1578	1067	591	922	0.439798	0.0263594	0.330889
spy	1825140	1825625	-	168	187	157	408	248	287	223	118	142	-0.0733708	0.79455	0.927456
astE	1825955	1826923	-	9	11.5	6	12	9	22.5	12	3.5	9	-0.0978678	0.853819	0.945827
astB	1826916	1828259	-	34	24	32.5	40	37.5	62.5	20.5	19	22.5	-0.517927	0.0968875	0.558609
astD	1828256	1829734	-	44.5	32	29	55.5	43.5	66.5	26	25	42.5	-0.129394	0.660345	0.875738
astA	1829731	1830765	-	10	8	11.5	8.5	11	14	4	5	4	-1.164	0.0411014	0.396501
astC	1830762	1831982	-	20.5	23.5	11	26	19	20.5	19.5	15.5	11	-0.182561	0.669174	0.880832
xthA	1832428	1833234	+	1393	1076	700	2057	1537	1295	1429	632	603	-0.225581	0.564037	0.834135
ydjX	1833401	1834111	+	14	19.5	76	23	91.5	413.5	17	141.5	291	2.05519	0.0563776	0.456148
ydjY	1834116	1834793	+	28.5	18	43.5	34	94	419.5	14	123.5	342	2.46007	0.0140063	0.223157
ydjZ	1834808	1835515	+	43.5	38	57	56	63	226.5	44	75.5	168	1.08912	0.0708645	0.498352
ynjA	1835515	1836063	+	62.5	64.5	64.5	92	69	173	70	53.5	94.5	0.22248	0.471151	0.800376
ynjB	1836073	1837239	+	135.5	133	107	207.5	158.5	337	147.5	119	231.5	0.436957	0.125332	0.603544
ynjC	1837212	1838747	+	72.5	69	42	74	76	102.5	59	50	77.5	0.0727381	0.784888	0.923204
ynjD	1838747	1839400	+	64	60	66	95	86	110	66.5	65.5	63.5	0.0896565	0.681057	0.885366
ynjE	1839467	1840774	+	111.5	134	280	165.5	388	1745	126	552.5	1241	1.89661	0.0319962	0.357745
ynjF	1840783	1841403	-	180	137	127	226	172	257	181	125	158	0.102752	0.515025	0.813972
nudG	1841490	1841897	+	233	246	183	353	262	265	256	126	114	-0.402772	0.218949	0.690947
ynjH	1841863	1842135	-	611	550	482	1403	1014	1657	972	996	1140	0.975175	8.41016e-09	8.41817e-07
gdhA	1842371	1843714	+	783	608	1052	1116	1083	2081	835	773	1300	0.27945	0.3813	0.762374
ynjI	1843831	1844871	-	64.5	58	54	104	62	104	60	35	44	-0.312071	0.210594	0.685776
topB	1844999	1846960	-	1763.5	1463	1151	2405	2046	2682.5	1654	945	1337.5	-0.125736	0.457429	0.796172
selD	1846965	1848008	-	2029	1633.5	1676	2875	2788	4285	1946	1601	2202.5	0.148405	0.278926	0.72111
ydjA	1848125	1848676	-	518	440.5	457	692	790	1351.5	533	569	616	0.337898	0.149341	0.627771
sppA	1848837	1850693	+	1581	1293	1401	2152	2015	2779	1468	1293	1401	0.0096363	0.931881	0.972222
ansA	1850860	1851876	+	1349	1034.5	693	1853	1402	1091	1330.5	638	497.5	-0.28706	0.489093	0.806188
pncA	1851887	1852528	+	727	612.5	474	1029	886	759	765.5	480	360.5	-0.132879	0.68077	0.885366
ydjE	1852621	1853979	-	53	67	43	69.5	49	69.5	42.5	32	44	-0.436324	0.108191	0.584492
ydjF	1854096	1854854	-	428	445.5	403	497	482	934	353.5	447.5	466	0.0505038	0.851865	0.945272
ydjG	1854991	1855971	-	58.5	45.5	62.5	94.5	78.5	130	45	49.5	56	-0.0889207	0.725801	0.90032
ydjH	1855981	1856928	-	14.5	14	9.5	26	11.5	21	14.5	12.5	9	-0.0744462	0.866817	0.950965
ydjI	1856933	1857769	-	10.5	12.5	11.5	21	13	26.5	15	12.5	12.5	0.23182	0.580349	0.841887
ydjJ	1857790	1858833	-	7.5	7.5	3.5	16.5	8	14.5	7.5	8.5	4	0.0528324	0.926524	0.971106
ydjK	1858850	1860229	-	8	7.5	9	13.5	5	20.5	1	11	11.5	0.0299211	0.967557	0.988243
ydjL	1860256	1861332	-	13	13.5	7	7	12	26	9	10.5	14	0.00503248	0.992488	0.998589
yeaC	1861702	1861974	-	1084.5	768.5	688.5	1447	1168.5	1678	844	881	1139.5	0.238948	0.227423	0.691149
msrB	1862016	1862429	-	1917.5	1483.5	1249.5	2411	2138.5	3023	1565	1822	1941.5	0.270025	0.183663	0.661531
gapA	1862771	1863766	+	67742.5	44545.5	53296.5	76568	71154	114416	51115.5	46083.5	80724	0.149849	0.528435	0.820969
yeaD	1863850	1864734	+	792.5	590.5	759.5	901	841	1743.5	517.5	496.5	1014	-0.0441333	0.893867	0.962104
yeaE	1864782	1865636	-	311	284.5	295	446	404	724	306.5	262	452	0.227868	0.324926	0.73559
mipA	1865726	1866472	-	10651	8196.5	5511	16985	12760	10359	10956.5	6010	4650	-0.131358	0.732465	0.902454
yeaG	1866908	1868842	+	89	66.5	83.5	201.5	176.5	352	99	109	161.333	0.676343	0.0195511	0.277678
yeaH	1868955	1870238	+	16	18.5	10.5	33.8333	21.5	73	19.3333	22	43.5	0.990793	0.0498754	0.430087
yeaI	1870385	1871860	+	14	14	15	29	34	73	23	15	41.5	0.909389	0.0514698	0.436796
yeaJ	1872041	1873531	+	858.5	780	414	1817.5	759	791.5	1151	490	422	0.0258299	0.958234	0.983574
yeaK	1873574	1874077	+	683.5	618	575	1295.5	897	1192.5	745	529	672	0.0848156	0.554765	0.830565
yoaI	1874078	1874182	-	2	5	2	9	6	15	5	6	9	1.1879	0.0877324	0.532748
yeaL	1874352	1874798	+	72	67	54	83	78	92	75	28	51	-0.316709	0.263705	0.714943
yeaM	1874755	1875576	-	104	98	140	165	193	273	100	107	146	0.0829114	0.772128	0.918799
yeaN	1875673	1876854	+	193	146	96	249	249	236.5	215.5	109	124	0.0785464	0.798532	0.929466
yeaO	1876909	1877256	+	190	176	268	334	397	887.5	226.5	328	524	0.808649	0.0621526	0.474055
yoaF	1877278	1877532	-	283	277	323	385	309	537	311	204	343	-0.0263217	0.894904	0.962108
yeaP	1877715	1878740	+	1153	1049.33	942.5	1793.33	1361.17	1593.67	1322.17	804.667	1131	0.0738876	0.650328	0.871805
yoaK	1878773	1878871	+	161.5	161.333	122	227.333	150.167	200.667	215.167	92.6667	118.5	-0.049334	0.862987	0.948918
yoaJ	1878874	1878948	+	81.5	71.3333	57.5	129.333	81.6667	114.667	113.667	54.6667	66.5	0.176527	0.524076	0.817935
yeaQ	1879007	1879255	-	237	201.5	252	430.5	423.5	706.5	315	276.5	392	0.544429	0.00896355	0.160352
yoaG	1879403	1879585	-	28.5	25	33	45	45.5	111	34	31.5	92.5	0.894881	0.0661934	0.485649
yeaR	1879589	1879948	-	53.5	54.5	60	81.5	104	178.5	79	73	151.5	0.879968	0.0149631	0.22958
leuE	1880121	1880759	-	824	724	436	1254	645.5	734	984.5	285	361.5	-0.291002	0.530873	0.822931
dmlR	1880886	1881809	-	254	249	360	176	427.5	871	129.5	441	538.5	0.441843	0.486081	0.804446
dmlA	1881912	1882997	+	48	47	55	68	55	99	59	42	71	0.222086	0.382927	0.763664
yeaV	1883188	1884633	+	17	21	15.5	27.5	20	16.5	16	15.5	15	-0.159001	0.698588	0.892664
yeaW	1884665	1885789	+	23.5	16	24	34.5	19	38	18	10	25	-0.247243	0.519494	0.816512
yeaX	1885845	1886810	+	47.5	35	37.5	72	55	70.5	48	24.5	41	-0.0712006	0.788529	0.923649
rnd	1886864	1887991	-	1346	1078.5	697	2024	1470.5	1426	1398.5	640.5	805.5	-0.111553	0.732434	0.902454
fadD	1888061	1889746	-	945	801.5	517	1509	1087.5	689	1090.5	522.5	354.5	-0.17563	0.711943	0.897993
yeaY	1889951	1890532	-	932	743.5	419	1256	967.5	724	935.5	368.5	312	-0.355319	0.444265	0.788397
tsaB	1890572	1891267	-	1515	1217.5	575	2004.5	1225.5	929.5	1555	482	421.5	-0.421514	0.446342	0.789344
yoaA	1891325	1893235	-	765	637	530	1272.5	1014	1101.5	892.5	503.5	570.5	0.053765	0.807646	0.933043
yoaB	1893367	1893711	+	2183	1947	1786	3819	3099	3695	2612	1892	2062	0.187999	0.166457	0.648461
yoaC	1894133	1894432	+	261	246	238	560	384	543	362	256	272	0.28971	0.0871248	0.532748
yoaH	1894552	1894731	-	454	492	444	774	642	1275	592	481	580	0.282528	0.151217	0.630046
pabB	1894805	1896166	+	352	285.5	209.5	473	433	334	337	186	183.5	-0.228958	0.475994	0.801569
nudL	1896170	1896748	+	119	107.5	143.5	189	215	263	115	116	154.5	0.0922651	0.704502	0.895593
sdaA	1896932	1898296	+	3346	2571.5	1833	4223	3807	3514	2936	1695	1994	-0.189155	0.47054	0.800376
yoaD	1898427	1900025	+	39	21.5	31	51	55	55	34	26	36	0.104165	0.725638	0.90032
yoaE	1900029	1901585	-	845	678.25	538	917	909	1068	678	450	654	-0.173233	0.300988	0.724078
manX	1902048	1903019	+	5683.5	4732	7115.5	4668.5	9640	23215	3408	9327	16406.5	0.794402	0.209652	0.684604
manY	1903082	1903882	+	4314.5	3305	4728	3901	4406	11164.5	2901.5	3511.5	8335	0.289088	0.539879	0.826625
manZ	1903895	1904746	+	4102	3123	3317.5	4147.5	3738.5	8287.5	3038	2395.5	6501	0.202987	0.587751	0.845332
yobD	1904801	1905259	+	196	186	112	218	117.5	336	137.5	82	257.5	-0.0332644	0.938287	0.974928
mntP	1905688	1906254	+	193	177	140	338	98	483	226	115	257	0.238905	0.59851	0.850766
rlmA	1906251	1907060	-	1776	1683	937	2750	1610	1425	2115	787	630	-0.309598	0.524331	0.817935
cspC	1907226	1907435	-	31688	29552.5	25754	31515	27551.5	40758.5	30513	21959.5	24502	-0.140838	0.210356	0.685776
yobF	1907448	1907591	-	8963	8212.5	7589	8939	7823.5	11527.5	8697	6326.5	6848	-0.142833	0.195931	0.676589
yebO	1908261	1908548	-	1814.5	1781	1508.5	2534	1571	2347	2190.5	1198	1012	-0.193064	0.500133	0.808987
mgrB	1908623	1908766	-	1070.5	1001	1017.5	1394	1309	1763	1157.5	930	864	-0.0237778	0.876052	0.95462
yobH	1908925	1909164	+	401	315	229	595	266	467	404	188	217	-0.200838	0.558679	0.831982
kdgR	1909308	1910099	-	2017	1683	1364	2713	2222	2645	1806	1298	1400	-0.125081	0.442922	0.788397
yebQ	1910276	1911649	+	92	87	53	161	100	107	99	71	60	0.0338548	0.918588	0.96848
htpX	1911695	1912576	-	2367	1946	1588	3794	3262	3199	2370	1644	1486	-0.055584	0.814093	0.934329
prc	1912768	1914816	-	5950	5213	3254.5	8204	6119.5	5114.5	5985.5	3158	2505	-0.27536	0.472344	0.800376
proQ	1914836	1915534	-	14034.5	11660	7155	21167.5	15203	11866	14684	7296.5	5802	-0.21031	0.611952	0.855553
msrC	1915631	1916128	-	2033.5	1854	2219.5	3012.5	2714.5	4058.5	2123.5	1782.5	2098	0.0111636	0.936692	0.974234
yebS	1916258	1917541	+	407	331	368.5	544	421.5	647	417.5	313	390	0.0560299	0.627218	0.863222
yebT	1917510	1920143	+	627.5	544	466	907.5	762	940	650	400.5	539	-0.0150373	0.916917	0.968413
rsmF	1920223	1921662	+	552	470	272.5	799	595.5	467	590	271	202	-0.257148	0.561361	0.833848
yebV	1921780	1922016	+	84.5	72	59	126.5	86	82	122	47.5	43	-0.00374764	0.99265	0.998589
yebW	1922121	1922312	+	106	96	132	161	182	214	94.5	141	121	0.160729	0.602857	0.85219
pphA	1922313	1922969	-	29	17	21	46	30	63	36	22	25	0.347641	0.29231	0.722111
yebY	1923365	1923706	-	1700	1635	1312	2504	1943.5	2854.5	1813.5	1203.5	1473	-0.0193863	0.885044	0.958369
yebZ	1923719	1924591	-	996.5	840.5	911.5	1330	1223	1801	970	701	953	-0.0345205	0.744569	0.907962
yobA	1924595	1924969	-	611.5	507.5	683.5	821	965.5	1222.5	555.5	661.5	639	0.102969	0.676076	0.883417
holE	1925108	1925338	+	453	401	243.5	749.5	367.5	492.5	478.5	218.5	213.5	-0.250202	0.517059	0.815947
yobB	1925440	1926096	+	197.5	163.5	172.5	322.5	261.5	341	242	175	230.5	0.312118	0.0212387	0.292995
exoX	1926120	1926782	+	360.5	300.5	302	457	440	648.5	328.5	257.5	324	-0.0406804	0.750597	0.910535
ptrB	1926779	1928839	-	203	157	230	282	280	444	211	162	274	0.159431	0.505836	0.809887
yebE	1929048	1929707	-	74	62	73	116	131	316	82	93	206	0.901051	0.0415265	0.396501
yebF	1930034	1930390	-	689	677	675.5	3418.5	3082.5	4451	2770	1986	2566.5	1.86984	2.19876e-70	4.6218e-67
yebG	1930457	1930747	-	1050	1147	1053.5	7274.5	6634.5	10206	5493	4715	6229.5	2.37044	2.46576e-52	2.59152e-49
purT	1930881	1932059	+	61	41	26	74	63	54	58	41	47	0.243614	0.467911	0.798491
eda	1932115	1932756	-	2071.5	1706.5	1442	3017.5	2819	3631.5	2083	1587.5	1803.5	0.114582	0.350313	0.752097
edd	1932793	1934604	-	750.5	554.5	538	988.5	930	1229.5	618	528.5	614.5	-0.0137576	0.913096	0.968135
zwf	1934839	1936314	-	2517	1913	1969	3971	3702	4802	2473	1957	2462	0.151617	0.103607	0.578177
yebK	1936652	1937521	+	1149	1025	1058.5	956.5	1589	2938.5	693.5	1315	1891.5	0.34065	0.456316	0.796172
pykA	1937649	1939091	+	4146	3541	3663.5	4951.5	4837	10236.5	3131.5	3579	6352.5	0.24774	0.453619	0.795784
lpxM	1939222	1940193	-	1657.5	1401	885.5	2444	1867	1585.5	1641.5	782	808	-0.263184	0.46036	0.796172
mepM	1940313	1941635	-	1316	1111	673.5	1407.5	1041.5	1125.5	1024.5	559	624	-0.457531	0.118983	0.596193
znuA	1941651	1942583	-	1356.5	1043	893	1733.5	1410.5	1531	1268	791	858	-0.135824	0.510589	0.811819
znuC	1942662	1943417	+	805	664.5	560.5	1116.5	856	1174.5	805	499.5	743.5	0.0442473	0.766487	0.91787
znuB	1943414	1944199	+	341	279.5	221.5	429.5	332	439.5	300	193.5	271.5	-0.102967	0.538555	0.82606
ruvB	1944346	1945356	-	761	584.5	497	1721	1495.5	1953.5	1278.5	891	1106	0.872362	6.85751e-11	1.02961e-08
ruvA	1945365	1945976	-	563	503.5	434.5	1593	1340.5	1737.5	1151.5	725	951	0.942025	2.48514e-13	4.74888e-11
yobI	1946115	1946180	-	2	2	0.5	1	1	3	1	2	0	-0.326601	0.809474	NA
yebB	1946251	1946853	+	13	14	17	23	14	33	30	23	13	0.62229	0.149227	0.627771
ruvC	1946855	1947376	-	2603.5	2123	1816	3893.5	3268	3287	2668	1557	1624.5	-0.129801	0.576348	0.840026
yebC	1947411	1948151	-	5827	4587.5	3969	8646	7653	7793	5594.5	3772.5	3993	-0.0643922	0.740589	0.906247
nudB	1948180	1948632	-	1909.5	1581	1496	2811	2460	2432	1960.5	1287	1073.5	-0.167301	0.50055	0.809351
aspS	1948750	1950522	-	7129.5	5384.5	4340	10158.5	8569	8068	7106	4110.5	3970	-0.11205	0.683165	0.88572
yecD	1950832	1951398	+	298.5	235	241	397	294	361.5	285.5	166	232	-0.151617	0.389909	0.766856
yecE	1951395	1952213	+	167	149.5	94	223	136.5	156.5	135.5	68	86.5	-0.478741	0.132075	0.610073
yecN	1952266	1952661	+	734	669.5	718	1110.5	980.5	1371	862	654	814	0.167902	0.0908078	0.543038
cmoA	1952702	1953445	+	1030.5	846.5	539.5	1648	976	1058	1139	476.5	563	-0.133122	0.717221	0.899254
cmoB	1953442	1954413	+	1192	890.5	647.5	1796.5	1440	1232	1271	656.5	621.5	-0.0646496	0.848578	0.945272
torZ	1954578	1957007	-	97.5	78.5	79	173	101	206.5	108.5	76	96	0.171586	0.436854	0.785404
torY	1957032	1958132	-	14.5	19.5	19	22	18	50.5	15.5	22	34	0.478431	0.304126	0.724078
cutC	1958520	1959266	-	638	584	555	958	707.5	890.5	634	405	391	-0.283217	0.156707	0.635979
yecM	1959280	1959846	-	284	263	213	476	363.5	396.5	323	176	213	-0.0723184	0.753168	0.911433
argS	1960062	1961795	+	7583	5919	3376	10786	8078	4743	7932	3234	2094	-0.323998	0.545354	0.828575
yecT	1961972	1962460	+	122	99	79	152	78	81	127	56	40	-0.407113	0.366314	0.755584
flhE	1962580	1962972	-	950.5	846	684	1163	1046	1125.5	912	630.5	637	-0.1473	0.435436	0.785404
flhA	1962972	1965050	-	4810	4088.5	3030	5967.5	4668.5	5380	4424	2374	2696.5	-0.302496	0.204944	0.682096
flhB	1965043	1966191	-	4223.5	3597.5	2712	5904.5	3778.5	5055.5	3917	2041.5	2525.5	-0.288708	0.234629	0.699541
cheZ	1966393	1967037	-	1645	1410.5	1407	3233	2987.5	3818.5	2337	2054.5	2073	0.584823	1.11083e-06	8.05157e-05
cheY	1967048	1967437	-	1105	970	940	2028	2106	2654.5	1540	1369	1396	0.563769	4.52838e-05	0.00200393
cheB	1967452	1968501	-	827.5	735.5	573	1593	1403.5	1724.5	1178.5	826.5	1067	0.559619	5.77281e-05	0.00246007
cheR	1968504	1969364	-	1021.5	885.5	689.5	1922	1352	2077.5	1445.5	1010.5	1335.5	0.582671	0.000124531	0.004986
tap	1969383	1970984	-	2666.5	2458	1817.5	5000.5	4346	6437	3838.5	2926.5	3787.5	0.644294	6.4335e-06	0.00036114
tar	1971030	1972691	-	7544.5	6573.5	5584	14753	12464	20200	10733.5	9164.5	13775	0.815216	9.67498e-07	7.13572e-05
cheW	1972836	1973339	-	2246	1999	1818	5058.5	4202	6010.5	3332.5	2921	3101.5	0.674919	4.58426e-10	6.21685e-08
cheA	1973360	1975324	-	4604.5	3858.5	3040	8819.5	8023.5	9476.5	6129	4978.5	5108.5	0.548339	0.000655521	0.0208773
motB	1975329	1976255	-	2556.5	2145.5	1396.5	4811.5	3585	4609	3620.5	2309.5	3354	0.642795	0.00308921	0.072961
motA	1976252	1977139	-	4286	3583.5	2830	7628	5197.5	9439	6128	3740	6834	0.667784	0.00164347	0.0454549
flhC	1977266	1977844	-	4356.5	3815.5	2436	5589.5	4127.5	4122.5	3549.5	1910.5	2304.5	-0.422454	0.13942	0.617815
flhD	1977847	1978197	-	4243.5	3628	2226.5	5221.5	3489.5	3879.5	3546.5	1681	1901.5	-0.47919	0.140701	0.618939
insB	1978518	1979021	-	31.0988	21.9917	25.0798	34.8429	29.4238	42.2952	29.2512	18.2274	23.581	-0.100266	0.738367	0.904983
insA	1978940	1979215	-	42.4917	35.1107	51.8774	60.2714	45.0429	81.9381	47.0512	35.5131	48.6571	0.0639458	0.811861	0.934115
uspC	1979753	1980181	+	49	46	164	61	192	441	44	170	314	1.06186	0.206259	0.682096
otsA	1980188	1981612	-	166	138	145	260.5	224.5	344.5	173	131	211.5	0.233824	0.177204	0.65773
otsB	1981587	1982387	-	40	30	56	62.5	54.5	139.5	52	45	63.5	0.384514	0.313086	0.72719
araH	1982554	1983540	-	45.5	31	48	59.5	52.5	89.5	38.5	36	74.5	0.278791	0.417062	0.774347
araG	1983555	1985069	-	43	38.5	32	80	61.5	118.5	45	47	88	0.713896	0.0301421	0.348581
araF	1985139	1986128	-	77.5	44.5	60	99.5	98	136	54.5	76	95.5	0.384441	0.214296	0.688762
ftnB	1986925	1987428	+	284	265	358	480	442	978	263	310	857	0.675211	0.148303	0.627771
yecJ	1987507	1987758	-	1425	1226	633.5	2617	1106	793	1714	549	439.5	-0.278319	0.646592	0.869315
azuC	1987873	1987959	-	59	39	129.5	313	124	237	149	68	87.5	0.404784	0.427891	0.780752
yecR	1988222	1988545	+	8201	7697	5680	11251	7308	10193	8168	4174	5353	-0.269442	0.250593	0.707637
ftnA	1988716	1989213	+	7074	5179	4138	15687	7589	9547	7345	4046	5470	0.0731364	0.814062	0.934329
yecH	1989251	1989490	-	27	31	191	38	137	987	23	270	594	1.8477	0.12373	0.601341
tyrP	1989681	1990892	+	402	313	156	603	381	290	404	141	140	-0.33167	0.512193	0.812376
yecA	1990954	1991619	-	623	541	607	858	748	1785	635	562	928	0.29678	0.305128	0.724078
pgsA	1992269	1992817	-	1231.5	1047.5	1511	1343.5	2043	3171	1070.5	1629	1788.5	0.309046	0.40219	0.77347
uvrC	1992874	1994706	-	2086	1749.5	1699.5	2485.5	2199.5	4152	1866.5	1409.5	2584	0.111866	0.620674	0.860019
uvrY	1994703	1995359	-	2453.5	2030	2132.5	3496	2465.5	4241	2398	1499.5	2573.5	-0.0105072	0.949635	0.980505
yecF	1995818	1996042	+	1430	1216	675	3150	1511	1122	2034	817	654	0.0952639	0.858158	0.946924
sdiA	1996110	1996832	-	935	765	1191	1333	1307	1895	842	1013	1115	0.0931129	0.722826	0.900199
yecC	1997062	1997814	-	278.5	283	234.5	403	325	493.5	322	220.5	252	0.0287031	0.850302	0.945272
yecS	1997811	1998479	-	166.5	147	119	248.5	218	330.5	190	122.5	178	0.213175	0.200048	0.681723
dcyD	1998494	1999480	-	281	233.5	246	414	359.5	640.5	328.5	235.5	389	0.354099	0.0594421	0.463968
fliY	1999585	2000385	-	1080	858.5	1160	1425	1531	3921.5	1235	1056	2539	0.661538	0.111744	0.589374
fliZ	2000473	2001024	-	4919.5	4224	4748	6889.5	6402.5	9706	4795.5	4049	6098	0.13994	0.384034	0.763708
fliA	2001070	2001789	-	19960.5	18584	18153.5	26704	23207	32875	19166	14753.5	20716	-0.0219992	0.819417	0.936095
fliC	2002110	2003606	-	124697	93254	85744	233666	207799	269222	171090	150163	181982	0.784288	8.08711e-10	9.71378e-08
fliD	2003872	2005278	+	7222	5819	4807.5	10701.5	8400	12203	7721	5292	9215	0.349411	0.0500268	0.430087
fliS	2005303	2005713	+	2746.5	2268.5	1670.5	4032.5	3100.5	3944	2839.5	1879	2391.5	0.128324	0.472297	0.800376
fliT	2005713	2006078	+	1689	1481	1060	2556	1808	2449.5	1847.5	1173.5	1509	0.133093	0.4826	0.803977
amyA	2006156	2007643	+	1249.5	1155.5	880	1761	1159.5	1944.5	1464	703.5	1187.5	0.0409027	0.855931	0.946213
yedD	2007677	2008090	-	1490	1369	1107	2276	1840	1872	1588	946	1090	-0.103404	0.631261	0.863264
yedE	2008277	2009482	+	980	787.5	440	1291	1220	1677	1145	1233.5	894.5	0.656506	0.0340191	0.368785
yedF	2009479	2009712	+	336.5	261	197.5	421.5	454.5	644	338	596.5	450	0.908537	0.00725836	0.138073
yedK	2009821	2010489	+	23.5	17.5	19	25.5	24.5	47	23	30.5	33.5	0.57001	0.105868	0.581788
yedL	2010600	2011079	+	23	27	33.5	52	35	46	25	23.5	20	-0.247768	0.466914	0.797647
yedN	2011223	2011357	-	46.5	50	27	83	37	64.5	46	19	18.5	-0.554342	0.208817	0.684604
yedN	2011363	2012040	-	300.5	303.5	130.5	515	139.5	275	309	77.5	114	-0.567873	0.328083	0.739154
yedN	2012040	2012351	-	346	296.5	165.5	564	196.5	303.5	354	104.5	136.5	-0.447697	0.378626	0.759612
intG	2012502	2012663	+	23	12	16	30	15	16	26	8	13	-0.101402	0.836306	0.93957
fliE	2012700	2013014	-	5546	5640	4743	7246	4567	7673	5614	2222	3260	-0.528491	0.0567977	0.458306
fliF	2013229	2014887	+	12829.5	10861	9399	15955	13152	18174.5	11307	7728.5	10636	-0.123447	0.23551	0.699541
fliG	2014880	2015875	+	8794	7854	6542.5	10590.5	8717.5	12213	8380	5380.5	6373.5	-0.172554	0.194549	0.675378
fliH	2015868	2016554	+	5409.5	4719.5	3550.5	6245	5197.5	7154.5	4758	2875	3775.5	-0.232089	0.155158	0.634538
fliI	2016554	2017927	+	4071.5	3532.5	2611.5	4415	3830	4606.5	3480	1973.5	2955	-0.255943	0.170612	0.649686
fliJ	2017946	2018389	+	1139.5	1024	885	1251	1211	1205.5	984	677.5	865.5	-0.237425	0.148211	0.627771
fliK	2018386	2019513	+	1547.5	1433.5	1464	1798.5	1949.5	2593	1472	1318	1411	-0.0366665	0.806221	0.931909
fliL	2019618	2020082	+	10238.5	8123.5	6740	13584.5	8765	10294.5	9170	4540.5	6093	-0.321328	0.20847	0.684604
fliM	2020087	2021091	+	10264.5	7959	6243	11979.5	8773	10221	8873.5	4380.5	5830.5	-0.335	0.172593	0.651859
fliN	2021088	2021501	+	4063	3356	2462.5	4505	4064	4230	3371	2080.5	2434.5	-0.288942	0.175853	0.656736
fliO	2021504	2021869	+	2024	1654	1250.5	2210	1838	2081.5	1810.5	1038.5	1127.5	-0.276401	0.224486	0.691149
fliP	2021869	2022606	+	1961.5	1716.5	1157	2191.5	1429	1797.5	1698	781.5	954	-0.476271	0.105152	0.579721
fliQ	2022616	2022885	+	677.5	638.5	373.5	755	568.5	667	619	316	362.5	-0.358197	0.216726	0.689577
fliR	2022893	2023678	+	878.5	824	538	942.5	560	661.5	849	351.5	357.5	-0.513447	0.164196	0.646329
rcsA	2023968	2024591	+	329	297	158	446	261	330	432	212	161	0.0675449	0.868613	0.951478
dsrB	2024635	2024823	-	246	228	333	320	398	792	265	298	394	0.286675	0.410284	0.773796
yodD	2024986	2025213	+	24	16	33	45	39	67	30	40	45	0.709634	0.0519262	0.439231
yedP	2025511	2026326	+	59	56	47	94	69	99	57	47	58	0.0389263	0.859789	0.947706
yedQ	2026323	2028017	-	253.333	221	281	433	390	646	317	257	321	0.279195	0.115017	0.591608
yodC	2028188	2028370	-	64.5	39.5	49.5	81	54.5	84.5	54	34	34.5	-0.296106	0.269563	0.716196
yedI	2028449	2029366	-	214.5	160.5	189.5	304	277.5	339.5	209	137	161.5	-0.116879	0.469345	0.800376
yedA	2029539	2030459	+	46	49	39	59	42	62	43	38	39	-0.119057	0.636599	0.86517
vsr	2030448	2030918	-	149	150	106	205	177	181.5	139	107	92.5	-0.216891	0.387261	0.766856
dcm	2030899	2032317	-	1087.5	900.5	621.5	1484	1013	1105.5	993	532	593.5	-0.270444	0.342887	0.750295
yedJ	2032384	2033079	-	242	250	218.5	442	334	469.5	322	163	224.5	0.00871578	0.965542	0.987145
yedR	2033119	2033484	-	27.5	20.5	64	110	66	108.5	80	39	45.5	0.551078	0.237228	0.700356
yedS	2034051	2034713	+	69.5	38.5	54.5	78	62	111	47.5	41.5	49	-0.169257	0.517554	0.815947
yedS	2034713	2035243	+	29.5	34.5	38.5	62	42	68	28.5	17.5	32	-0.365745	0.224945	0.691149
hchA	2035835	2036686	+	435	361	367	915	639	722	440	328	385	0.0262163	0.887353	0.959122
yedV	2036794	2038152	-	329.5	306	342	377.5	334	656.5	351.5	270	369.5	0.0498151	0.806081	0.931909
yedW	2038152	2038823	-	279.5	224	330	393.5	340	563.5	267.5	217	258.5	-0.132178	0.510959	0.811819
hiuH	2038956	2039369	+	55	67	42.5	67.5	70	81.5	54	40	43	-0.226296	0.392768	0.768984
yedY	2039478	2040482	+	139	132	157	281	224	342	181.5	175	179	0.368186	0.0477434	0.422554
yedZ	2040483	2041118	+	77	58	70.5	119.5	66	96.5	74.5	43	56	-0.217037	0.41633	0.774347
zinT	2041375	2042025	+	105	98	105	156	139	258	124	104	118	0.206044	0.324313	0.73537
yodB	2042368	2042898	+	45	41	37	78	58	59	55	26	22	-0.235886	0.513931	0.813159
mtfA	2043651	2044448	+	1276	1154	1561	956	1595	3215	745	1613	1852	0.153486	0.752215	0.911067
yeeJ	2044938	2052014	+	305	243	361	490	383	762	299	301	434	0.225709	0.398147	0.772053
yeeL	2052276	2053328	-	42	29	53	53	49	108	47	36	45	0.0783124	0.817212	0.934939
shiA	2053643	2054959	+	626.5	616	792.5	727.5	712.5	1561	602	503	932	0.0203308	0.949475	0.980505
amn	2055061	2056515	+	758.5	605	692.5	924.5	903.5	1601	694	677	1197	0.361302	0.178651	0.65773
yeeN	2056858	2057574	+	4409	4233	3802	6283	5024	6922	4796	3586	3119	-0.0729775	0.685682	0.886138
yeeO	2058203	2059690	-	75	62	101	108	108	214	62	82	87	0.0120232	0.972098	0.989743
cbl	2059964	2060914	-	56.5	24.5	43.5	76	59.5	112	124	29	61	0.779101	0.0897619	0.540629
[truncated: 2,390 more rows]

## Sheet: Column headers
CDS name	name of the CDS (coding sequence)
Start	genomic coordinates of the CDS start
End	genomic coordinates of the CDS end
Strand	strand on which the CDS is encoded
Raw countings	number of reads mapped per CDS
log2Fold Change	the logarithm (to basis 2) of the fold change between numerator and divisor
pvalue	p value for the statistical significance of this change
padj	p value adjusted for multiple testing with the Benjamini-Hochberg procedure
